# Supplementary material for: The structural basis of translational control by eIF2 phosphorylation
Source: Nat Commun. 2019 May 13;10:2136. doi: 10.1038/s41467-019-10167-3 (PMC6513899; doi:10.1038/s41467-019-10167-3)
Supplement: Supplementary file 7 — Source data [file 41467_2019_10167_MOESM7_ESM.xlsx]

## Sheet: Supp Fig 1c
volume (mL)	eIF2	eIF2/eIF2B	eIF2B	eIF2aP/eIF2B
0	-0.0896493	-0.485671	0.0504499	0.0969587
0.00614234	-0.0902024	-0.488603	0.0507183	0.0975257
0.0122847	-0.0902247	-0.48868	0.0507249	0.0975199
0.018427	-0.0902506	-0.48875	0.0507721	0.0975191
0.0245694	-0.0902728	-0.488835	0.0507725	0.0975184
0.0307117	-0.0902932	-0.488901	0.0507691	0.0975159
0.036854	-0.090314	-0.488967	0.0507656	0.0975336
0.0429964	-0.0903349	-0.489031	0.0507636	0.0975348
0.0491387	-0.0903529	-0.489066	0.0507555	0.0975358
0.0552811	-0.0903677	-0.429906	0.0507473	0.100122
0.0614234	-0.090385	-0.0973093	0.0507735	0.10893
0.0675657	-0.0683674	0.179583	0.0902843	0.123157
0.0737081	-0.0102651	0.190674	0.131739	0.127981
0.0798504	0.0261645	0.189302	0.135535	0.130086
0.0859927	0.026205	0.187861	0.137126	0.125631
0.0921351	0.02603	0.1837	0.135483	0.121136
0.0982774	0.0256994	0.173274	0.133821	0.105533
0.10442	0.0239231	0.154332	0.118268	0.0886419
0.110562	0.0213601	0.131284	0.095331	0.0723925
0.116704	0.0185344	0.106447	0.0814589	0.058471
0.122847	0.0147099	0.0838887	0.068334	0.0429852
0.128989	0.0114832	0.0622007	0.0552268	0.0269712
0.135131	0.010159	0.043466	0.0409509	0.0197066
0.141274	0.00841713	0.0322678	0.0282317	0.0119891
0.147416	0.00575042	0.0301655	0.014409	0.00221377
0.153558	0.00308579	0.0300806	0.00277271	-0.000757629
0.159701	0.00146051	0.0205755	2.77022e-07	-0.0100315
0.165843	0.000868921	0.0100334	-0.00781365	-0.0185066
0.171985	-0.000650589	0.00889015	-0.0158892	-0.0185654
0.178128	-0.00200229	0.0088047	-0.0161728	-0.0185873
0.18427	-0.00203134	0.00873349	-0.0161813	-0.0185949
0.190413	-0.00328913	0.00866674	-0.0161884	-0.0186024
0.196555	-0.0049441	0.00863069	-0.0162027	-0.0186042
0.202697	-0.00536458	0.00857208	-0.0161984	-0.018606
0.20884	-0.00538735	0.00852205	-0.0161999	-0.0186173
0.214982	-0.00540796	0.00845721	-0.0162015	-0.0186173
0.221124	-0.00542857	0.00839227	-0.016217	-0.0186205
0.227267	-0.00544921	0.00831857	-0.0161679	-0.0186237
0.233409	-0.00546986	0.00826405	-0.0161649	-0.0186494
0.239551	-0.0054915	0.00820135	-0.016165	-0.0186473
0.245694	-0.00397263	0.00813489	-0.0161652	-0.0186242
0.251836	-0.00235738	0.0080684	-0.0161683	-0.0186182
0.257978	-0.00232367	0.00800606	-0.0161691	-0.0186179
0.264121	-0.00229936	0.007942	-0.01617	-0.0186177
0.270263	-0.00231798	0.00787793	-0.0161717	-0.0186131
0.276405	-0.00233831	0.00781912	-0.0161669	-0.0185945
0.282548	-0.00235906	0.00776823	-0.0161575	-0.0133027
0.28869	-0.00237981	0.00770337	-0.0161564	-0.00402435
0.294832	-0.0024011	0.00763842	-0.0161623	-0.0019922
0.300975	-0.00242239	0.00756908	-0.0161683	-0.000993434
0.307117	-0.00244368	0.00752688	-0.0161629	-0.000503453
0.313259	-0.0024627	0.0134431	-0.0161575	-1.647e-05
0.319402	-0.00248352	0.0237949	-0.0161558	-1.40216e-05
0.325544	-0.00250435	0.0260357	-0.0161549	-1.44495e-05
0.331686	-0.00252629	0.0271059	-0.0161541	-1.68222e-05
0.337829	-0.00254494	0.0281695	-0.0161593	5.62307e-06
0.343971	-0.00256338	0.0281107	-0.0161646	9.52321e-06
0.350113	-0.00258182	0.0280454	-0.0161811	8.79813e-06
0.356256	-0.00167752	0.0279716	-0.0161987	8.04601e-06
0.362398	-0.000193908	0.027932	-0.0161897	4.09255e-06
0.36854	0.000371302	0.0278856	-0.0161898	4.02096e-06
0.374683	0.000357055	0.0278304	-0.01619	-1.23156e-05
0.380825	0.000336771	0.0277669	-0.0162136	-1.75026e-05
0.386967	0.000316465	0.0277033	-0.0162104	-2.26231e-05
0.39311	0.000297009	0.0276269	-0.0161929	-3.5125e-05
0.399252	0.000276645	0.0275593	-0.0153293	5.01271e-07
0.405394	0.000256276	0.0275188	-0.0144861	2.93873e-05
0.411537	0.000238016	0.0274803	-0.0151205	3.34295e-05
0.417679	0.000219361	0.0274126	-0.0157638	4.11735e-05
0.423821	0.000198605	0.0273447	-0.0137458	3.94412e-05
0.429964	0.000177836	0.0272699	-0.0139259	3.76525e-05
0.436106	-0.000558786	0.0271724	-0.0141191	2.86783e-05
0.442248	-0.00177357	0.0271252	-0.0161784	1.38069e-05
0.448391	-0.00109011	0.027068	-0.0162015	1.52392e-05
0.454533	8.39467e-05	0.0270043	-0.0161733	3.30577e-05
0.460675	7.07281e-05	0.0269406	-0.0161605	5.72255e-05
0.466818	5.00968e-05	0.0268873	-0.0161563	4.86858e-05
0.47296	2.94477e-05	0.026828	-0.0161579	3.99518e-05
0.479102	1.00221e-05	0.0267687	-0.0161596	2.21828e-05
0.485245	-1.04841e-05	0.0267063	-0.0161879	2.18443e-05
0.491387	-3.31465e-05	0.0266554	-0.01618	2.16094e-05
0.497529	-5.58215e-05	0.0265967	-0.0161668	2.04047e-05
0.503672	-6.8678e-05	0.0265423	-0.0161673	1.56945e-05
0.509814	-8.96957e-05	0.0264853	-0.0161678	2.65107e-05
0.515956	-0.000110762	0.0264239	-0.0161731	5.52493e-05
0.522099	-0.000133246	0.0263568	-0.0161826	5.2385e-05
0.528241	-0.000157572	0.0262897	-0.016172	4.93327e-05
0.534384	-0.000178752	0.0262186	-0.0161678	3.89931e-05
0.540526	-0.000196636	0.0261351	-0.0161637	2.64424e-05
0.546668	-0.000566334	0.0260683	-0.0161701	1.39121e-05
0.552811	-0.000938121	0.0260113	-0.0161765	9.1243e-06
0.558953	-0.00166427	0.0259507	-0.0161961	1.02219e-05
0.565095	-0.00319084	0.0258841	-0.016176	1.13543e-05
0.571238	-0.00331314	0.0258173	-0.0161597	6.66341e-06
0.57738	-0.00333664	0.0257462	-0.0161433	1.93799e-06
0.583522	-0.00335592	0.0257102	-0.00918102	-8.22919e-06
0.589665	-0.00337556	0.0256866	-0.00527841	-6.3871e-06
0.595807	-0.0033952	0.0256204	-0.00347444	-4.4736e-06
0.601949	-0.00341588	0.0255539	-0.00658443	2.50133e-05
0.608092	-0.00343657	0.0254797	-0.00972355	2.76756e-05
0.614234	-0.00345829	0.0254051	-0.0160984	2.63884e-05
0.620376	-0.00347889	0.0253401	-0.0161486	2.50784e-05
0.626519	-0.00349949	0.0252751	-0.0161959	9.51042e-06
0.632661	-0.00352228	0.0252093	-0.0136104	-5.39756e-06
0.638803	-0.00354415	0.0251518	-0.00551913	-2.03013e-05
0.644946	-0.00356601	0.0250902	-0.0027516	-3.90538e-05
0.651088	-0.00358683	0.0250285	-0.00137926	4.13273e-07
0.65723	-0.00360765	0.0249669	-1.50953e-05	9.91852e-06
0.663373	-0.0036295	0.0249003	2.12465e-05	2.17035e-06
0.669515	-0.00364953	0.0248337	4.23426e-05	-5.67957e-06
0.675657	-0.00366551	0.0247407	4.1782e-05	-4.98928e-06
0.6818	-0.00368494	0.0246694	4.10931e-05	3.69325e-05
0.687942	-0.0037044	0.0246193	2.62567e-05	3.70455e-05
0.694084	-0.00372454	0.0245702	1.33736e-05	3.69093e-05
0.700227	-0.00374469	0.0245114	6.80593e-06	3.55072e-05
0.706369	-0.00376572	0.0244487	2.75736e-07	2.22668e-05
0.712511	-0.00378676	0.0243709	-1.30808e-05	2.60282e-05
0.718654	-0.0038083	0.024293	-2.12497e-05	2.6399e-05
0.724796	-0.00383438	0.0242282	-8.50904e-06	2.42235e-05
0.730938	-0.00385645	0.0241634	-1.23059e-05	2.2033e-05
0.737081	-0.00387182	0.0240946	-1.62014e-05	2.00381e-05
0.743223	-0.00388913	0.0240024	-3.0716e-05	1.80444e-05
0.749365	-0.00390814	0.023932	-1.0574e-05	4.00806e-06
0.755508	-0.00392717	0.0238666	2.72454e-05	1.24219e-05
0.76165	-0.00394855	0.0238012	4.09779e-05	1.39936e-05
0.767792	-0.00396995	0.0237187	3.91999e-05	1.53212e-05
0.773935	-0.00399279	0.013364	3.73303e-05	1.49983e-05
0.780077	-0.0040127	0.00287728	2.95572e-05	1.46655e-05
0.786219	-0.00403297	0.00259604	-7.88763e-07	8.41591e-06
0.792362	-0.00405325	0.00712175	-1.38058e-05	1.37722e-05
0.798504	-0.00407565	0.0175372	-4.00153e-07	1.68735e-05
0.804646	-0.00409807	0.0204429	7.08247e-06	1.9961e-05
0.810789	-0.00412293	0.0218466	2.80249e-05	2.0232e-05
0.816931	-0.0041431	0.0232415	2.8146e-05	1.88836e-05
0.823073	-0.00416054	0.023222	8.59912e-06	1.75257e-05
0.829216	-0.00418061	0.0231678	7.79047e-06	-1.17929e-06
0.835358	-0.00420202	0.0231055	-1.17416e-05	-1.45224e-05
0.8415	-0.00422343	0.0230397	-3.27711e-05	-2.1643e-05
0.847643	-0.00424384	0.0229739	-2.34346e-05	-2.25004e-05
0.853785	-0.0042643	0.0229103	8.2615e-06	-1.63319e-05
0.859927	-0.00428493	0.0228467	3.60978e-05	-1.49735e-05
0.86607	-0.00430555	0.022765	3.89522e-05	-1.76261e-05
0.872212	-0.00432835	0.0207946	3.34094e-05	-2.03024e-05
0.878354	-0.00434933	0.018813	2.78173e-05	-1.72549e-05
0.884497	-0.00437031	0.0149093	1.26225e-05	-1.79511e-05
0.890639	-0.00439021	0.0044035	2.39836e-06	-1.86698e-05
0.896782	-0.0044072	0.00148999	-6.41752e-06	-2.4337e-05
0.902924	-0.0044272	0.00138389	-4.15513e-07	-1.7618e-05
0.909066	-0.00444766	0.00131613	2.1873e-05	-1.44135e-05
0.915209	-0.00446813	0.00123976	2.06528e-05	-1.12302e-05
0.921351	-0.00448841	0.00117298	1.92927e-05	-9.1159e-06
0.927493	-0.00450714	0.00112204	1.52401e-05	-9.04614e-06
0.933636	-0.00452773	0.00106069	3.74647e-06	-1.25355e-05
0.939778	-0.00454834	0.000997514	-3.06062e-06	-1.60459e-05
0.94592	-0.00456821	0.00093608	5.1475e-06	-1.99862e-05
0.952063	-0.0045885	0.00921515	8.14461e-06	-1.46125e-05
0.958205	-0.00460979	0.0196208	-0.000748231	1.17656e-05
0.964347	-0.00463108	0.0206824	-0.00150912	1.34544e-05
0.97049	-0.00465001	0.0211511	-0.00302935	1.07138e-05
0.976632	-0.00467013	0.0216165	-0.0110758	7.94745e-06
0.982774	-0.00469116	0.0215702	-0.0161152	8.98673e-07
0.988917	-0.00471219	0.0215138	-0.0161392	-2.24635e-05
0.995059	-0.00473612	0.0214573	-0.016137	-3.04389e-05
1.0012	-0.00475453	0.0213901	-0.0161503	-2.35289e-05
1.00734	-0.00477428	0.0213229	-0.0161638	-7.99847e-06
1.01349	-0.00479465	0.0212502	-0.0161678	-2.88999e-06
1.01963	-0.00481532	0.0211821	-0.0161717	2.15644e-06
1.02577	-0.00483599	0.0211141	-0.0161835	1.37876e-05
1.03191	-0.00485412	0.0210597	-0.0161866	9.93866e-06
1.03806	-0.00487451	0.0209983	-0.0161897	5.99767e-06
1.0442	-0.00489649	0.0209369	-0.0162227	-8.04277e-06
1.05034	-0.00491848	0.0208748	-0.0161953	-3.22545e-05
1.05648	-0.00494229	0.0208097	-0.0161817	-2.31158e-05
1.06262	-0.00496028	0.0207447	-0.0161667	-2.3087e-05
1.06877	-0.00498044	0.0206613	-0.0161399	-2.43022e-05
1.07491	-0.0050006	0.0206103	-0.0145886	-2.55247e-05
1.08105	-0.00502063	0.0205507	-0.00654553	-1.52744e-05
1.08719	-0.00504114	0.020477	-3.51844e-05	-1.10758e-05
1.09334	-0.00505852	0.0204032	-0.000770981	-2.25821e-05
1.09948	-0.00507897	0.0203395	-0.00154976	-3.41814e-05
1.10562	-0.00509963	0.0202759	-0.00311458	-1.18095e-05
1.11176	-0.00512028	0.0202065	-0.0103619	3.44967e-06
1.11791	-0.00514113	0.0201608	-0.00992554	5.63936e-06
1.12405	-0.00516657	0.0201109	-0.00988013	7.75162e-06
1.13019	-0.00518701	0.0200531	-0.00983722	1.70557e-05
1.13633	-0.00520722	0.0199772	-0.00220958	1.66847e-05
1.14248	-0.00522743	0.0199012	-0.00108514	1.62561e-05
1.14862	-0.00524676	0.0198458	-0.000541753	1.00067e-05
1.15476	-0.00526693	0.0197845	-1.66779e-06	7.57825e-06
1.1609	-0.00528785	0.01972	2.19353e-06	-1.26734e-05
1.16704	-0.00530878	0.0196555	9.60733e-06	-1.61317e-05
1.17319	-0.00533044	0.0195826	2.23823e-06	-1.94898e-05
1.17933	-0.00535082	0.019515	-5.21873e-06	-2.69218e-05
1.18547	-0.00537269	0.0194728	-2.47932e-05	-1.57482e-05
1.19161	-0.00539457	0.0194395	-1.07769e-05	-1.3968e-05
1.19776	-0.00541554	0.019386	1.15212e-05	-1.2244e-05
1.2039	-0.00543652	0.0193186	1.3695e-05	-1.26663e-05
1.21004	-0.00545793	0.0192512	1.84246e-05	-1.31014e-05
1.21618	-0.0054762	0.0191598	2.04693e-05	-2.01232e-05
1.22233	-0.00549318	0.0190886	2.18291e-05	-3.57655e-05
1.22847	-0.00551192	0.0189833	2.73968e-05	1.14411e-05
1.23461	-0.00553332	0.0189259	2.76804e-05	1.07332e-05
1.24075	-0.00555474	0.0189407	2.74677e-05	9.73952e-06
1.24689	-0.00557767	0.0188755	2.72522e-05	6.21606e-06
1.25304	-0.00559865	0.0188099	2.65717e-05	-1.87144e-05
1.25918	-0.00561963	0.0187342	2.94306e-05	3.60114e-06
1.26532	-0.00564217	0.0186376	2.53149e-05	7.97836e-07
1.27146	-0.00566284	0.0185817	2.11577e-05	-2.15562e-06
1.27761	-0.00568349	0.0185135	2.24765e-05	-1.34563e-05
1.28375	-0.00570163	0.0184452	1.86117e-05	-2.91271e-05
1.28989	-0.00572063	0.018389	1.4716e-05	-1.83995e-05
1.29603	-0.00573951	0.0183574	-4.64463e-07	-1.63281e-05
1.30218	-0.00575801	0.0183043	-1.06932e-05	-1.54258e-05
1.30832	-0.00577723	0.0182411	-9.40862e-06	-1.45303e-05
1.31446	-0.00579726	0.0181778	-8.05576e-06	-1.36443e-06
1.3206	-0.00581827	0.0180883	8.97067e-06	1.73309e-05
1.32675	-0.00583928	0.0159013	1.50506e-05	2.59387e-05
1.33289	-0.00586126	0.0137018	4.59424e-06	2.07122e-05
1.33903	-0.00588344	0.00649579	-5.96004e-06	1.54039e-05
1.34517	-0.00590549	0.0106842	-4.51051e-06	3.29352e-06
1.35131	-0.00593044	0.0141991	-4.5886e-06	-2.09068e-05
1.35746	-0.00594418	0.0159326	-4.67602e-06	-1.00163e-05
1.3636	-0.00596469	0.0167542	7.79003e-06	-7.34938e-06
1.36974	-0.00598524	0.0175704	1.24125e-05	-6.85298e-06
1.37588	-0.00600687	0.0175122	1.69881e-05	-6.36927e-06
1.38203	-0.00602955	0.0174488	3.9256e-05	1.69073e-05
1.38817	-0.00605047	0.0173816	4.19024e-05	1.53526e-05
1.39431	-0.00607138	0.0172816	3.79481e-05	1.36499e-05
1.40045	-0.00609027	0.0172173	3.39551e-05	6.02048e-06
1.4066	-0.00611053	0.0171769	-1.75452e-06	-4.15266e-06
1.41274	-0.00613081	0.017127	-2.6548e-06	1.57419e-06
1.41888	-0.00614919	0.0170661	-3.34813e-06	2.93001e-06
1.42502	-0.0061693	0.0169996	-0.00359223	4.6785e-07
1.43117	-0.00619028	0.0169331	-0.00720241	-2.01688e-06
1.43731	-0.00621127	0.0168506	-0.0152524	-5.5681e-06
1.44345	-0.00623314	0.0167996	-0.012589	-9.12566e-06
1.44959	-0.00625502	0.0167365	-0.00454711	1.02135e-05
1.45573	-0.00627842	0.016672	-2.29155e-05	1.22444e-05
1.46188	-0.00629506	0.0166075	1.75269e-06	6.78514e-06
1.46802	-0.00631418	0.0165631	-2.11528e-07	1.28181e-06
1.47416	-0.00633419	0.0165077	-4.71084e-06	-1.16085e-05
1.4803	-0.00635421	0.0164467	-2.71734e-06	-1.87123e-05
1.48645	-0.00637486	0.0163797	-9.78795e-06	-1.77254e-05
1.49259	-0.00639552	0.0163127	-1.69125e-05	-1.90675e-05
1.49873	-0.00641643	0.0162504	-1.69578e-05	-2.04236e-05
1.50487	-0.00643784	0.0161898	-4.82412e-06	-1.89319e-05
1.51102	-0.00645888	0.0161319	7.38165e-06	-1.58446e-05
1.51716	-0.00647919	0.0160744	1.1825e-05	3.53546e-06
1.5233	-0.00649964	0.016017	1.20134e-05	1.29504e-05
1.52944	-0.0065224	0.0159545	7.38112e-06	2.30551e-05
1.53558	-0.00654517	0.0158888	2.72036e-06	2.2695e-05
1.54173	-0.00656615	0.0158231	-7.4258e-06	2.22727e-05
1.54787	-0.00658712	0.0157564	-6.81578e-06	1.60275e-05
1.55401	-0.0066045	0.0156866	5.992e-06	2.33288e-05
1.56015	-0.00662211	0.0156168	6.74254e-06	1.80923e-05
1.5663	-0.00664206	0.0155632	6.40917e-06	1.27811e-05
1.57244	-0.00666262	0.0155009	6.06963e-06	2.57263e-07
1.57858	-0.00668318	0.0154428	4.04009e-05	-1.40837e-06
1.58472	-0.00670963	0.0153793	3.6825e-05	-6.11983e-06
1.59087	-0.00672918	0.0153158	3.30234e-05	-1.33035e-06
1.59701	-0.00674794	0.015236	2.44207e-05	-2.21638e-06
1.60315	-0.00676776	0.0151507	9.52326e-06	-3.13631e-06
1.60929	-0.0067876	0.0150988	6.07104e-06	-1.09415e-05
1.61544	-0.00680812	0.0150428	1.68199e-05	-1.95801e-05
1.62158	-0.00682865	0.0149827	1.35129e-05	-1.73424e-05
1.62772	-0.00685031	0.0149225	1.01221e-05	-1.65922e-05
1.63386	-0.00687149	0.0148681	-1.07975e-05	-1.58495e-05
1.64	-0.00689267	0.0147991	-4.7296e-05	3.21844e-08
1.64615	-0.00691481	0.01473	-4.00248e-05	6.88988e-06
1.65229	-0.00693533	0.0146523	-3.63228e-05	2.53187e-06
1.65843	-0.00625911	0.0145828	-3.26429e-05	-1.89253e-06
1.66457	-0.00477144	0.0145196	-7.85679e-06	-2.37254e-05
1.67072	-0.003975	0.0144709	4.6447e-07	-1.39697e-06
1.67686	-0.0039904	0.0144119	-0.00159936	5.31831e-06
1.683	-0.00401107	0.0143329	-0.00320873	1.19399e-05
1.68914	-0.00403176	0.0142537	-0.0112429	1.17469e-05
1.69529	-0.00405355	0.0141606	-0.0161204	1.15134e-05
1.70143	-0.00407538	0.0141498	-0.0161506	1.10859e-05
1.70757	-0.00409721	0.0140913	-0.0161716	7.54422e-06
1.71371	-0.00412058	0.0140326	-0.0161508	3.98408e-06
1.71985	-0.00448864	0.0139683	-0.0138901	-8.493e-06
1.726	-0.00485875	0.0139041	-0.00586887	-1.25049e-05
1.73214	-0.00638698	0.0138369	-0.00293	-4.40967e-06
1.73828	-0.007209	0.0137737	-2.14311e-05	-3.7686e-06
1.74442	-0.00723621	0.0137105	1.50315e-07	-3.92413e-06
1.75057	-0.00725872	0.0136867	2.06993e-06	-4.08423e-06
1.75671	-0.00727806	0.013619	-1.14935e-05	4.81192e-06
1.76285	-0.00729738	0.013551	-2.51486e-05	5.03104e-06
1.76899	-0.00731614	0.0134755	-2.18662e-05	5.19846e-06
1.77514	-0.00733439	0.00831378	-1.91503e-05	7.47768e-06
1.78128	-0.00735563	7.35555e-05	-1.34051e-05	7.44694e-06
1.78742	-0.00737688	0.0023546	-7.64182e-06	7.40244e-06
1.79356	-0.00739899	0.00335379	1.32276e-06	1.91779e-06
1.79971	-0.00742067	-0.00139621	-1.06658e-06	-4.36244e-06
1.80585	-0.00744082	-0.0061803	-3.5234e-06	-1.99805e-05
1.81199	-0.00746126	-0.00399196	-4.88644e-06	-5.9741e-05
1.81813	-0.00748183	0.00639102	-0.000368229	-4.83754e-05
1.82427	-0.00750241	0.0128452	-0.000733722	-4.82606e-06
1.83042	-0.00752533	0.0128258	-0.00882985	4.45066e-07
1.83656	-0.00754625	0.0127706	-0.0161424	-4.85347e-07
1.8427	-0.00756552	0.0127105	-0.0161637	-1.45173e-06
1.84884	-0.00758288	0.0126504	-0.0161569	-3.92182e-06
1.85499	-0.00760177	0.0125892	-0.0161591	-1.83933e-06
1.86113	-0.00762171	0.0125255	-0.0161613	-2.15487e-06
1.86727	-0.00764167	0.0124618	-0.0161738	-2.48475e-06
1.87341	-0.00766295	0.0124038	-0.0091458	-1.10881e-05
1.87956	-0.00768424	0.0123416	-0.00823825	-4.14442e-05
1.8857	-0.00770729	0.0122792	-0.00885048	-3.1379e-05
1.89184	-0.00772872	0.0122169	-0.00947159	-3.02849e-05
1.89798	-0.0077543	0.0121524	-0.0160948	-2.92449e-05
1.90413	-0.00777347	0.0120879	-0.0161405	1.57576e-05
1.91027	-0.00779355	0.0120379	-0.0161434	1.60822e-05
1.91641	-0.00781536	0.0119669	-0.0161463	1.56033e-05
1.92255	-0.00783718	0.0118958	-0.0161519	1.51207e-05
1.92869	-0.00786038	0.0118071	-0.015445	-3.54648e-06
1.93484	-0.00787973	0.0117297	-0.00740511	7.94052e-06
1.94098	-0.00789971	0.0116719	-0.00371124	1.57318e-05
1.94712	-0.0079197	0.01161	-0.00186759	1.57414e-05
1.95326	-0.00793834	0.011548	-3.48335e-05	7.55497e-06
1.95941	-0.00795887	0.0115015	-1.86113e-05	-6.79926e-07
1.96555	-0.00797941	0.0100828	-1.26562e-05	-3.88778e-06
1.97169	-0.0080013	0.00865605	-1.11869e-05	-7.06579e-06
1.97783	-0.00802032	0.00585878	-9.74414e-06	-1.95406e-05
1.98398	-0.00803933	-0.00467295	-2.83164e-06	-1.6552e-05
1.99012	-0.00805543	-0.00979461	-1.86677e-06	-3.95387e-06
1.99626	-0.00807573	-0.00988047	-6.12131e-06	-1.22219e-07
2.0024	-0.00809673	-0.00992354	-1.04067e-05	3.65718e-06
2.00854	-0.00811775	-0.0099879	-5.04907e-06	3.31299e-05
2.01469	-0.00813673	-0.0100524	1.80761e-06	3.33731e-05
2.02083	-0.00815651	-0.0101182	2.82215e-06	3.25173e-05
2.02697	-0.00817768	-0.0101683	-4.11043e-06	3.16557e-05
2.03311	-0.00819885	-0.0101937	-1.10901e-05	2.53958e-05
2.03926	-0.0082248	-0.00230939	-2.25799e-05	2.97852e-05
2.0454	-0.00824612	0.00810873	-2.6032e-05	3.06505e-05
2.05154	-0.00826274	0.0105956	-1.49279e-05	7.75493e-06
2.05768	-0.00828243	0.0105524	-3.7375e-06	-1.52816e-05
2.06383	-0.00830267	0.0104894	9.80114e-06	-3.10246e-05
2.06997	-0.00832362	0.0104261	1.49343e-05	-1.56361e-05
2.07611	-0.00834458	0.0103628	1.63101e-05	-1.58938e-06
2.08225	-0.00836625	0.0102803	1.58102e-05	4.29024e-06
2.0884	-0.00838905	0.0102047	1.52992e-05	1.01214e-05
2.09454	-0.00841199	0.0101327	1.41116e-05	1.76905e-05
2.10068	-0.00843278	0.0100686	1.292e-05	1.81826e-05
2.10682	-0.0084489	0.00999748	9.20492e-06	4.39873e-06
2.11296	-0.00846735	0.00991235	-1.23963e-05	-9.46978e-06
2.11911	-0.008487	0.00987967	-1.11811e-05	-1.26953e-05
2.12525	-0.00850879	0.0098351	-1.07547e-05	-1.17818e-05
2.13139	-0.0085306	0.00977948	-1.06282e-05	-1.38529e-05
2.13753	-0.00855139	0.009717	-1.05034e-05	-1.59418e-05
2.14368	-0.00857094	0.00964691	-4.09738e-06	-1.17228e-05
2.14982	-0.00859126	0.00957678	-3.2219e-06	-1.03785e-05
2.15596	-0.00861158	0.00949908	-2.37938e-06	-9.05139e-06
2.1621	-0.0086305	0.00943054	-1.56732e-08	-1.45226e-05
2.16825	-0.00865176	0.00938048	-6.77546e-07	-2.00343e-05
2.17439	-0.00867303	0.00933052	-1.35741e-06	-3.56503e-05
2.18053	-0.00869382	0.00927092	-5.07193e-06	-6.60479e-05
2.18667	-0.00871183	0.00921674	-4.08274e-06	-6.55257e-05
2.19282	-0.0087324	0.00914869	-6.26132e-06	-2.43777e-05
2.19896	-0.00875299	0.00908055	-8.45882e-06	-2.02926e-05
2.2051	-0.00877365	0.00899801	-2.67034e-05	-3.98879e-06
2.21124	-0.00879531	0.00892157	-1.93983e-05	-8.10801e-06
2.21738	-0.008819	0.00886882	-1.66594e-05	-1.23487e-05
2.22353	-0.00884031	0.0088092	-1.39481e-05	-2.73756e-05
2.22967	-0.0088616	0.00874188	-3.66186e-06	-4.84572e-05
2.23581	-0.00888478	0.00867451	1.3704e-06	-3.5808e-05
2.24195	-0.0088951	0.00859948	6.3713e-06	-3.28621e-05
2.2481	-0.00891584	0.00852039	1.44769e-05	-2.99747e-05
2.25424	-0.00893664	0.00777894	1.58753e-05	-2.2218e-05
2.26038	-0.00895789	0.00703355	1.32666e-05	-2.16361e-05
2.26652	-0.00897962	-0.00346571	1.06342e-05	-2.15833e-05
2.27267	-0.00900136	-0.00382279	5.05096e-06	-3.28305e-05
2.27881	-0.00902148	0.00654074	-7.77723e-06	-4.41448e-05
2.28495	-0.00904247	0.0073434	-4.08965e-05	-3.10589e-05
2.29109	-0.00906346	0.00808907	-2.87896e-05	-2.24838e-05
2.29723	-0.00908815	0.00611424	-2.30741e-05	-1.85787e-05
2.30338	-0.00910933	0.00412327	-1.73976e-05	-1.68448e-05
2.30952	-0.00912879	0.000181646	-1.88208e-06	-1.7359e-05
2.31566	-0.00914928	-0.0103928	-2.04001e-06	-1.78866e-05
2.3218	-0.00916978	-0.013182	-2.29121e-06	-1.47231e-05
2.32795	-0.00918501	-0.0132609	-7.17318e-06	-1.40159e-05
2.33409	-0.00920425	-0.0133267	-1.25948e-05	-1.4464e-05
2.34023	-0.00922445	-0.0133925	-1.80196e-05	-1.49189e-05
2.34637	-0.0092457	-0.0134864	-1.0309e-05	-1.65145e-05
2.35252	-0.00926696	-0.0135419	-2.52036e-06	-2.12303e-05
2.35866	-0.00928964	-0.0136033	8.88892e-07	-2.75059e-05
2.3648	-0.00931232	-0.0136592	6.29982e-06	-4.00194e-05
2.37094	-0.0093299	-0.00577758	1.17227e-05	-4.63413e-05
2.37709	-0.00934925	0.00464185	1.17517e-05	-4.83601e-05
2.38323	-0.00936975	0.00713972	-1.52211e-05	-5.03534e-05
2.38937	-0.00939026	0.00709333	-2.88496e-05	-3.17795e-05
2.39551	-0.00940928	0.00703201	-2.08553e-05	-2.74258e-05
2.40165	-0.00942696	0.00696358	2.79734e-06	-2.31569e-05
2.4078	-0.00944684	0.00689511	1.13525e-05	-2.58832e-05
2.41394	-0.00946784	0.00681963	4.61646e-06	-2.86511e-05
2.42008	-0.00948884	0.00673793	-2.21004e-06	-4.42251e-05
2.42622	-0.00951164	0.00666233	-1.59894e-05	-6.14876e-05
2.43237	-0.00953208	0.00660783	-1.47228e-05	-3.36992e-05
2.43851	-0.00955304	0.0065526	-1.13511e-05	7.62204e-06
2.44465	-0.009574	0.00651227	-7.96728e-06	5.41264e-06
2.45079	-0.00959781	0.0064593	-2.56429e-06	2.94454e-06
2.45694	-0.00961672	0.00639946	1.16223e-05	-7.78585e-06
2.46308	-0.00963639	0.00633958	2.51948e-05	-5.06225e-05
2.46922	-0.00965746	0.00627368	2.50974e-05	-2.99627e-05
2.47536	-0.00967855	0.00620774	2.49188e-05	-2.79257e-05
2.4815	-0.00969832	0.00613512	1.37933e-05	-2.77544e-05
2.48765	-0.00971879	0.00608415	6.99156e-06	-2.75938e-05
2.49379	-0.00974029	0.00601798	1.55258e-06	-7.4234e-06
2.49993	-0.0097618	0.00595171	1.51732e-06	-1.38447e-05
2.50607	-0.00978284	0.0058718	8.92844e-06	-2.04243e-05
2.51222	-0.00980425	0.00582167	1.1498e-05	-3.38909e-05
2.51836	-0.00982252	0.00575945	1.02464e-05	-2.02372e-05
2.5245	-0.0098419	0.00569648	8.9722e-06	-1.34959e-05
2.53064	-0.0098621	0.00563318	1.23279e-05	-1.22878e-05
2.53679	-0.00988335	0.00556988	6.28351e-06	-1.38581e-05
2.54293	-0.00990461	-0.00445999	1.8326e-07	-1.54448e-05
2.54907	-0.00992136	-0.00730057	-1.80352e-05	-2.94623e-05
2.55521	-0.00994211	0.00258415	3.39725e-06	-2.39793e-06
2.56136	-0.00996287	0.00532967	2.37661e-05	1.01404e-05
2.5675	-0.00998482	0.00528231	5.01406e-05	7.07793e-06
2.57364	-0.0100057	0.00521854	4.50742e-05	3.92316e-06
2.57978	-0.0100259	0.00515141	3.9821e-05	-5.45005e-06
2.58592	-0.0100474	0.00509675	2.79909e-05	-1.12767e-07
2.59207	-0.010069	0.00503679	1.10646e-05	2.20904e-06
2.59821	-0.01009	0.00496208	7.25454e-06	1.40283e-06
2.60435	-0.010111	0.00488727	3.52244e-06	5.78114e-07
2.61049	-0.0101318	0.0047933	4.26019e-06	-5.67237e-06
2.61664	-0.0101501	0.00473738	4.5637e-06	-1.19551e-05
2.62278	-0.0101702	0.00467708	4.86452e-06	-2.75483e-05
2.62892	-0.0101901	0.00461675	6.21328e-06	-2.20671e-05
2.63506	-0.010211	0.00458165	8.35038e-07	-2.13975e-05
2.64121	-0.0102319	0.00451633	-4.58316e-06	-2.07568e-05
2.64735	-0.0102504	0.00445083	7.46934e-06	-1.92548e-05
2.65349	-0.0102728	0.00438084	1.30166e-05	-1.30547e-05
2.65963	-0.0102952	0.00429305	1.40162e-05	-2.12085e-05
2.66578	-0.0103201	0.00423584	1.49891e-05	-2.94476e-05
2.67192	-0.0103395	0.00418322	1.73514e-05	-4.89386e-05
2.67806	-0.0103598	0.00412013	1.9722e-05	-3.90477e-05
2.6842	-0.0103801	0.00404991	1.07192e-05	-1.18207e-05
2.69034	-0.0103991	0.00397965	1.64896e-06	-1.12096e-05
2.69649	-0.0104195	0.00392168	-1.81268e-05	-1.38131e-05
2.70263	-0.01044	0.0038638	-1.75744e-05	-1.64351e-05
2.70877	-0.0104605	0.00380458	-1.69011e-05	1.95411e-06
2.71491	-0.0104803	0.00374338	-1.97634e-05	7.5698e-06
2.72106	-0.0105008	0.0036744	-2.26467e-05	9.93123e-06
2.7272	-0.0105214	0.00360537	-3.042e-05	6.81391e-06
2.73334	-0.0105469	0.00352858	-2.30514e-05	3.66414e-06
2.73948	-0.0105664	0.00346026	-1.08919e-05	-4.15424e-06
2.74563	-0.0105875	0.00339199	8.73653e-06	8.09315e-07
2.75177	-0.0106085	0.00331431	1.52545e-05	5.84885e-06
2.75791	-0.0106277	-0.0017428	1.31413e-05	2.52548e-05
2.76405	-0.0106443	-0.0122391	1.09772e-05	2.37806e-05
2.77019	-0.0106623	-0.017807	6.16276e-06	2.21821e-05
2.77634	-0.0106818	-0.0179131	-6.17987e-07	1.82468e-05
2.78248	-0.0107005	-0.0179633	5.32286e-06	-0.00798641
2.78862	-0.0107203	-0.0180249	8.0947e-06	-0.0172838
2.79476	-0.0107411	-0.0180888	1.08474e-05	-0.0185711
2.80091	-0.0107619	-0.0181528	2.36526e-05	-0.018591
2.80705	-0.0107889	-0.0182164	2.3565e-05	-0.0186136
2.81319	-0.0108144	-0.01828	2.34007e-05	-0.0186006
2.81933	-0.0108339	-0.0183406	2.30635e-05	-0.0185936
2.82548	-0.0108538	-0.018399	8.0601e-07	-0.0185865
2.83162	-0.0108749	-0.0184601	-1.24699e-05	-0.0133467
2.83776	-0.0108961	-0.0185328	-2.56919e-05	-0.0101056
2.8439	-0.0109148	-0.0186056	-1.83471e-05	-0.00989337
2.85005	-0.0109299	-0.0186452	-1.19128e-05	-0.0109102
2.85619	-0.0109504	-0.0187056	-1.03616e-05	-0.0119342
2.86233	-0.0109708	-0.0187686	-9.76846e-06	-0.00270146
2.86847	-0.00991159	-0.0188323	-9.64542e-06	3.72483e-06
2.87461	-0.00842248	-0.018896	-9.92312e-06	2.08416e-05
2.88076	-0.00822341	-0.0189715	-1.02032e-05	2.07623e-05
2.8869	-0.0081386	-0.0190176	-1.89702e-05	2.06399e-05
2.89304	-0.00810748	-0.0129867	-2.77876e-05	2.99107e-05
2.89918	-0.00807668	-0.00258958	-2.38033e-05	-8.27985e-05
2.90533	-0.00822483	-0.00040856	-1.29918e-05	-0.000196232
2.91147	-0.00837405	-0.00142817	-1.51227e-05	-0.000433278
2.91761	-0.00865179	-0.0024666	-1.73305e-05	-0.00971604
2.92375	-0.0101767	-0.00555123	-2.7122e-05	-0.0185559
2.9299	-0.0111995	-0.0160563	-2.71832e-05	-0.0186183
2.93604	-0.0112245	-0.0194922	-2.56683e-05	-0.0186142
2.94218	-0.0112413	-0.0195761	-2.6756e-05	-0.01861
2.94832	-0.0112599	-0.019663	-2.78592e-05	-0.0186007
2.95447	-0.0112808	-0.0197368	-2.31495e-05	-0.0185921
2.96061	-0.0113017	-0.0138251	-2.31269e-05	-0.0185836
2.96675	-0.0113223	-0.003423	-2.31322e-05	-0.0185838
2.97289	-0.0113441	0.00104487	-2.78224e-05	-0.0185842
2.97903	-0.0113645	0.00101604	-7.65063e-06	-0.0185898
2.98518	-0.0113824	0.000960653	8.89244e-07	-0.0185946
2.99132	-0.0114034	0.000905848	3.12276e-06	-0.0185902
2.99746	-0.0114245	0.000846445	3.89124e-06	-0.0185885
3.0036	-0.0114464	0.000787016	3.76529e-06	-0.0185897
3.00975	-0.0114681	0.00072209	3.63406e-06	-0.0185908
3.01589	-0.011486	0.000657132	2.61695e-06	-0.0185948
3.02203	-0.0115066	0.000580794	1.06869e-05	-0.0185855
3.02817	-0.0115273	0.0004833	1.00623e-05	-0.0118089
3.03432	-0.0115488	0.000419029	9.38585e-06	-0.00251124
3.04046	-0.0115726	0.000353645	5.3417e-06	-0.00121985
3.0466	-0.011593	0.000288254	9.01903e-06	-0.000611693
3.05274	-0.0116136	0.000246075	9.54276e-06	-7.41761e-06
3.05888	-0.011632	0.000201447	3.72404e-06	1.37699e-05
3.06503	-0.011652	0.000144282	-2.13226e-06	2.2092e-05
3.07117	-0.0116726	7.8175e-05	-1.4962e-05	2.58352e-05
3.07731	-0.0116933	1.20148e-05	-1.57184e-05	2.95515e-05
3.08345	-0.0117145	-5.995e-05	-1.64029e-05	3.34139e-05
3.0896	-0.0117355	-0.000131936	-2.38194e-05	6.36891e-05
3.09574	-0.0117566	-0.000203921	-1.10612e-05	5.66524e-05
3.10188	-0.0117772	-0.000281241	-2.56406e-06	4.93935e-05
3.10802	-0.0117977	-0.000330479	5.90734e-06	3.49396e-05
3.11417	-0.0118183	-0.00039271	4.43612e-06	3.75327e-05
3.12031	-0.0118347	-0.000458739	2.90589e-06	4.02272e-05
3.12645	-0.0118549	-0.00052479	-6.20771e-06	4.79751e-05
3.13259	-0.0118751	-0.000594562	-1.43561e-05	4.52655e-05
3.13874	-0.0118962	-0.000681493	-2.24986e-05	4.24937e-05
3.14488	-0.0119172	-0.000736939	-3.87329e-05	3.77657e-05
3.15102	-0.01194	-0.000800954	-5.76836e-05	3.61438e-05
3.15716	-0.0119522	-0.000865021	-3.62438e-05	3.45403e-05
3.1633	-0.0119735	-0.000936974	-3.03876e-05	2.1299e-05
3.16945	-0.0119949	-0.00100198	-2.95128e-05	3.74734e-05
3.17559	-0.0120185	-0.00106331	-2.86673e-05	4.80252e-05
3.18173	-0.0120422	-0.0011261	-1.85665e-05	4.78573e-05
3.18787	-0.0120611	-0.0011889	-3.50045e-06	4.76258e-05
3.19402	-0.01208	-0.00123499	-3.14709e-06	2.12002e-05
3.20016	-0.012099	-0.00129215	-6.40065e-06	3.80503e-05
3.2063	-0.0121185	-0.00134938	-9.67531e-06	6.45409e-05
3.21244	-0.0121401	-0.00139589	-1.50839e-05	5.94105e-05
3.21859	-0.0121618	-0.0014537	-4.67983e-05	5.40922e-05
3.22473	-0.0121807	-0.00151884	-4.38748e-05	4.19734e-05
3.23087	-0.0122006	-0.00158401	-4.30623e-05	2.09091e-05
3.23701	-0.0122205	-0.00165729	-4.22631e-05	1.84131e-05
3.24316	-0.0122405	-0.0017201	-2.4716e-05	1.60276e-05
3.2493	-0.0122606	-0.00178285	-1.05086e-06	4.00371e-05
3.25544	-0.0122803	-0.0018399	1.79816e-06	4.57795e-05
3.26158	-0.012302	-0.00186623	2.98866e-06	4.64565e-05
3.26772	-0.0123237	-0.00192546	1.05223e-06	4.55978e-05
3.27387	-0.0123486	-0.00198741	-9.02739e-07	4.47302e-05
3.28001	-0.0123701	-0.00206356	-2.93721e-06	3.80826e-05
3.28615	-0.0123923	-0.00213979	-1.64327e-05	3.14008e-05
3.29229	-0.0124145	-0.00219259	-4.3972e-06	3.63595e-05
3.29844	-0.0124328	-0.00226031	2.19677e-05	3.07134e-05
3.30458	-0.0124502	-0.00232812	1.9596e-05	2.5004e-05
3.31072	-0.0124698	-0.00240755	1.70534e-05	1.64963e-06
3.31686	-0.0124905	-0.00244979	1.06298e-05	2.03087e-05
3.32301	-0.0125113	-0.0024997	-2.88312e-06	2.88294e-05
3.32915	-0.01253	-0.00256413	-2.70891e-07	2.56795e-05
3.33529	-0.0125485	-0.00262864	-1.26453e-06	2.24607e-05
3.34143	-0.0125703	-0.00270761	-2.27994e-06	2.47304e-05
3.34757	-0.0125922	-0.00280073	-3.65487e-06	2.37359e-05
3.35372	-0.0126158	-0.00459579	-1.58066e-05	2.27219e-05
3.35986	-0.0126411	-0.00640095	-2.46343e-05	1.91811e-05
3.366	-0.0126608	-0.00994396	1.03651e-05	3.57866e-06
3.37214	-0.0126789	-0.0159444	9.47222e-06	1.12072e-05
3.37829	-0.0126986	-0.00904445	8.36532e-06	1.55923e-05
3.38443	-0.0127182	-0.00317457	5.15052e-06	1.57307e-05
3.39057	-0.0127377	-0.00317992	1.76203e-06	1.22673e-05
3.39671	-0.0127573	-0.00324048	6.79494e-06	8.78257e-06
3.40286	-0.0127778	-0.00330529	8.67622e-06	1.92023e-05
3.409	-0.0127985	-0.00337013	7.59017e-06	2.09757e-05
3.41514	-0.0128191	-0.00346311	6.48656e-06	2.1434e-05
3.42128	-0.01284	-0.00350285	2.43448e-06	2.18847e-05
3.42743	-0.0128609	-0.00354396	-1.44532e-05	3.3503e-05
3.43357	-0.0128821	-0.00360439	-0.000966273	4.51733e-05
3.43971	-0.012902	-0.00366996	-0.00192364	4.0744e-05
3.44585	-0.01292	-0.00373557	-0.00384017	3.62192e-05
3.45199	-0.0129412	-0.00380623	-0.0118795	2.64547e-05
3.45814	-0.0129624	-0.00388479	-0.0161497	3.17783e-05
3.46428	-0.0129844	-0.00396341	-0.0162029	2.61397e-05
3.47042	-0.0130051	-0.00402385	-0.0161789	2.04358e-05
3.47656	-0.0130258	-0.00408626	-0.0161437	7.53906e-06
3.48271	-0.0130477	-0.00414951	-0.0134458	1.20796e-05
3.48885	-0.0130697	-0.00421276	-0.0135855	1.05222e-05
3.49499	-0.0130936	-0.00428208	-0.0137422	8.92827e-06
3.50113	-0.0131143	-0.00434092	-0.0161394	-8.19878e-06
3.50728	-0.0131349	-0.00440365	-0.0104742	-4.46482e-06
3.51342	-0.013154	-0.00446639	-0.00239584	-8.36845e-06
3.51956	-0.0131708	-0.00450503	-0.00117343	-1.23179e-05
3.5257	-0.0131913	-0.00456018	-0.000579398	8.59776e-06
3.53184	-0.0132118	-0.00537525	-0.00028445	2.30504e-05
3.53799	-0.0132308	-0.00619483	-0.000139016	2.81463e-05
3.54413	-0.0132507	-0.00776723	-7.54015e-05	2.85277e-05
3.55027	-0.0132706	-0.0182608	-5.94918e-05	2.20784e-05
3.55641	-0.0132904	-0.0258024	-4.38634e-05	1.55887e-05
3.56256	-0.0133097	-0.0259682	-1.81902e-05	1.58983e-05
3.5687	-0.0133302	-0.0260441	-1.93796e-05	1.25607e-05
3.57484	-0.0133507	-0.0260986	-2.07288e-05	9.20136e-06
3.58098	-0.0133789	-0.0261583	-2.4774e-05	2.1545e-06
3.58713	-0.0133969	-0.026225	-8.45242e-06	-4.14909e-06
3.59327	-0.0134167	-0.0262919	-8.43896e-06	1.44069e-05
3.59941	-0.0134381	-0.0263654	-8.52275e-06	2.14735e-05
3.60555	-0.0134595	-0.0264175	-1.45858e-05	2.14814e-05
3.6117	-0.0134784	-0.0264774	3.11569e-05	2.14476e-05
3.61784	-0.013499	-0.0265374	2.46974e-05	2.87946e-05
3.62398	-0.0135197	-0.0265942	1.79268e-05	3.17079e-05
3.63012	-0.0135428	-0.0266544	1.72841e-06	3.45948e-05
3.63626	-0.0133466	-0.0267213	4.98994e-06	3.74864e-05
3.64241	-0.0118589	-0.0267883	5.67874e-06	3.6396e-05
3.64855	-0.0112284	-0.0268235	2.81552e-06	3.52819e-05
3.65469	-0.010603	-0.026886	-6.87353e-08	1.81636e-05
3.66083	-0.010632	-0.0269488	-6.48936e-06	1.41169e-05
3.66698	-0.0106648	-0.0270151	-1.46227e-05	3.03735e-05
3.67312	-0.0107118	-0.0270813	-4.57183e-06	3.99374e-05
3.67926	-0.0122322	-0.0271516	-4.70696e-07	4.45139e-05
3.6854	-0.0137122	-0.0272428	-2.46706e-06	3.04843e-05
3.69155	-0.013742	-0.0273132	-4.49949e-06	1.63443e-05
3.69769	-0.0137631	-0.0273668	-9.91255e-06	2.24162e-05
3.70383	-0.0137856	-0.0274299	-5.87115e-06	3.25018e-05
3.70997	-0.0138055	-0.0274677	3.0506e-05	6.04962e-05
3.71612	-0.0138253	-0.0275266	3.32541e-05	5.53834e-05
3.72226	-0.0138458	-0.0275887	3.43648e-05	5.00737e-05
3.7284	-0.013864	-0.0276668	3.05337e-05	3.95131e-05
3.73454	-0.0138857	-0.0277449	2.66733e-05	2.69942e-05
3.74068	-0.0139076	-0.0278345	2.19346e-05	2.99807e-05
3.74683	-0.0139307	-0.0278864	-7.75937e-06	2.95684e-05
3.75297	-0.013949	-0.0279417	-7.93866e-06	2.91355e-05
3.75911	-0.0139684	-0.0279987	-7.26343e-06	2.75376e-05
3.76525	-0.013989	-0.0280606	-6.58377e-06	5.76209e-06
3.7714	-0.0140095	-0.0281268	-1.19444e-06	-0.00296852
3.77754	-0.0140312	-0.0281931	4.22285e-06	-0.00596032
3.78368	-0.0140531	-0.0252903	7.61808e-06	-0.0115369
3.78982	-0.0140736	-0.0148814	1.37069e-05	-0.00558689
3.79597	-0.0140949	-0.00741842	1.44221e-05	-0.00278368
3.80211	-0.0141162	-0.00743586	7.00324e-06	-0.00138953
3.80825	-0.0141389	-0.0074996	-4.63771e-07	-3.66922e-06
3.81439	-0.0141557	-0.00756346	-4.55359e-06	2.73991e-06
3.82053	-0.0141761	-0.0076293	-8.62335e-06	9.60398e-07
3.82668	-0.0141968	-0.00770301	-9.74646e-06	-1.42426e-05
3.83282	-0.0142174	-0.00777679	-1.08521e-05	-0.00145205
3.83896	-0.0142344	-0.00785496	-1.33924e-05	-0.00289829
3.8451	-0.0142536	-0.00789721	-3.29455e-05	-0.00578611
3.85125	-0.0142729	-0.00796475	-2.44765e-05	-0.0150671
3.85739	-0.014293	-0.00803244	-2.19824e-05	-0.018585
3.86353	-0.0143138	-0.00811121	-1.95244e-05	-0.0186061
3.86967	-0.0143346	-0.00816048	-1.17678e-05	-0.0186066
3.87582	-0.0143541	-0.00819906	-8.86171e-06	-0.0186276
3.88196	-0.0143753	-0.00826011	-5.98452e-06	-0.018606
3.8881	-0.0143964	-0.00832382	4.14104e-06	-0.0185954
3.89424	-0.0144187	-0.00838755	1.68369e-05	-0.018594
3.90039	-0.0144374	-0.0185401	2.00192e-05	-0.018607
3.90653	-0.014458	-0.0290895	7.78795e-06	-0.01862
3.91267	-0.0144787	-0.0295679	-4.53458e-06	-0.0186341
3.91881	-0.0144996	-0.0296308	-2.0137e-05	-0.0186187
3.92495	-0.0145205	-0.0296915	-4.7064e-06	-0.0185961
3.9311	-0.0145413	-0.0297566	-4.62106e-06	-0.0185137
3.93724	-0.014562	-0.0298218	-4.6275e-06	-0.00938208
3.94338	-0.0145832	-0.0298907	-1.27121e-05	-0.000149654
3.94952	-0.0146033	-0.0299364	-2.42441e-05	-4.06301e-05
3.95567	-0.0146232	-0.0300038	6.24512e-07	-1.53359e-05
3.96181	-0.014643	-0.0300714	7.69269e-07	-4.33562e-06
3.96795	-0.0146628	-0.0301434	-1.9238e-06	6.58117e-06
3.97409	-0.0146807	-0.030208	1.21989e-05	1.63118e-05
3.98024	-0.0147007	-0.0302725	1.56509e-05	1.88593e-05
3.98638	-0.0147208	-0.0303453	1.06209e-05	2.13643e-05
3.99252	-0.0147417	-0.030377	5.54088e-06	3.14284e-05
3.99866	-0.0147626	-0.0304386	1.08918e-05	3.53383e-05
4.00481	-0.0147847	-0.0305029	2.54155e-05	3.57134e-05
4.01095	-0.0148066	-0.0305673	3.07216e-05	2.73228e-05
4.01709	-0.0148278	-0.030662	2.71262e-05	1.88803e-05
4.02323	-0.014849	-0.0284053	2.34781e-05	1.56868e-05
4.02937	-0.0148724	-0.017973	1.09834e-05	1.40721e-05
4.03552	-0.0148961	-0.0139157	4.17168e-06	7.81537e-06
4.04166	-0.0149136	-0.0119322	4.79843e-06	9.87743e-06
4.0478	-0.0149309	-0.0109821	5.13418e-06	3.74334e-06
4.05394	-0.0149511	-0.0100382	5.30053e-06	-2.43958e-06
4.06009	-0.0149712	-0.010077	5.46587e-06	-3.32596e-06
4.06623	-0.0149891	-0.0101413	3.71496e-05	-6.46732e-07
4.07237	-0.0150087	-0.0102056	4.03662e-05	2.05354e-06
4.07851	-0.0150311	-0.0102752	3.54956e-05	8.24228e-06
4.08466	-0.0150536	-0.0149065	3.05777e-05	1.27081e-05
4.0908	-0.0150739	-0.025441	1.77422e-05	1.16279e-05
4.09694	-0.0150946	-0.0314144	1.36221e-05	1.05149e-05
4.10308	-0.0151153	-0.0315168	9.55392e-06	1.32856e-05
4.10922	-0.0151363	-0.0315844	4.11713e-06	1.41872e-05
4.11537	-0.0151572	-0.0316573	4.75976e-06	1.50776e-05
4.12151	-0.0151807	-0.0317236	5.43851e-06	2.20224e-05
4.12765	-0.0140282	-0.0317899	2.23505e-06	2.22217e-05
4.13379	-0.012543	-0.0318688	-9.91459e-07	1.85916e-05
4.13994	-0.0122213	-0.0319164	-1.48309e-05	1.49389e-05
4.14608	-0.0122389	-0.0319365	6.00345e-06	5.56337e-06
4.15222	-0.0122593	-0.0320024	1.35264e-05	5.85099e-06
4.15836	-0.0122799	-0.0320685	2.09695e-05	6.1961e-06
4.16451	-0.0123004	-0.0321381	2.38775e-05	-8.36778e-07
4.17065	-0.0123241	-0.0322189	2.48258e-05	-7.91346e-06
4.17679	-0.0123478	-0.0322769	2.57626e-05	-2.81942e-05
4.18293	-0.0123758	-0.0323251	4.14165e-05	-3.06819e-05
4.18908	-0.0138808	-0.0287119	4.68055e-05	-7.81207e-06
4.19522	-0.0154009	-0.0183567	3.6355e-05	-9.13551e-07
4.20136	-0.0154445	-0.0115874	2.58107e-05	5.8896e-06
4.2075	-0.0154655	-0.0116104	1.63054e-05	1.44406e-05
4.21364	-0.0154883	-0.0116736	1.81023e-05	2.49373e-05
4.21979	-0.0155084	-0.011747	1.55038e-05	2.36153e-05
4.22593	-0.0155287	-0.0118322	1.28788e-05	2.22231e-05
4.23207	-0.0155525	-0.0118762	4.51768e-05	9.7118e-06
4.23821	-0.0155763	-0.0119292	4.63922e-05	2.99883e-06
4.24436	-0.0155956	-0.0119875	4.31945e-05	-3.67948e-06
4.2505	-0.0156158	-0.0120485	3.99712e-05	-3.64028e-05
4.25664	-0.0156362	-0.0121185	3.25201e-05	-4.98464e-05
4.26278	-0.0156568	-0.0121885	7.56209e-06	-3.91002e-05
4.26893	-0.0156773	-0.0122263	3.63825e-05	-2.11965e-05
4.27507	-0.0156915	-0.0122889	3.56241e-05	-1.88017e-05
4.28121	-0.0157119	-0.012354	3.46889e-05	-1.73628e-06
4.28735	-0.0157324	-0.0124192	2.97919e-05	-1.38045e-06
4.2935	-0.0157528	-0.012485	2.72313e-05	-2.33894e-06
4.29964	-0.0157742	-0.0125503	2.46846e-05	-3.30485e-06
4.30578	-0.0157955	-0.0126156	1.75897e-05	-1.11103e-05
4.31192	-0.0158164	-0.0126834	1.53564e-05	-1.97488e-05
4.31806	-0.0158372	-0.0127396	1.31522e-05	-2.93939e-06
4.32421	-0.0158585	-0.0127809	7.41346e-06	5.37633e-06
4.33035	-0.0158866	-0.0128356	-4.76959e-06	1.36411e-05
4.33649	-0.0159043	-0.0129024	-2.40252e-06	9.37633e-06
4.34263	-0.015924	-0.0129694	-2.26642e-06	5.03721e-06
4.34878	-0.0159445	-0.0130396	-8.93896e-06	-5.1317e-06
4.35492	-0.0159657	-0.0131177	-1.56519e-05	-1.45438e-05
4.36106	-0.0159869	-0.0131644	-6.76661e-06	1.25389e-05
4.3672	-0.0160075	-0.0132322	-3.42617e-06	2.6847e-05
4.37335	-0.0160225	-0.0133001	-1.18997e-07	2.67952e-05
4.37949	-0.0160426	-0.0133775	4.43982e-06	2.66584e-05
4.38563	-0.016062	-0.0134356	5.21983e-06	1.00884e-06
4.39177	-0.0160827	-0.0134856	5.97738e-06	2.33105e-05
4.39791	-0.0161035	-0.0135438	4.12367e-06	3.43015e-05
4.40406	-0.0161256	-0.0155062	2.25445e-06	4.26771e-05
4.4102	-0.0161474	-0.0174799	-8.88378e-06	4.20198e-05
4.41634	-0.0161688	-0.0213576	-1.56741e-05	4.13089e-05
4.42248	-0.0161902	-0.026557	1.72725e-05	1.63825e-05
4.42863	-0.0162127	-0.0190235	2.42254e-05	4.53351e-06
4.43477	-0.0162298	-0.0185269	2.42557e-05	2.77482e-06
4.44091	-0.0162488	-0.0203436	2.42454e-05	1.07574e-06
4.44705	-0.0162688	-0.0221739	1.88417e-05	-8.87557e-06
4.4532	-0.0162888	-0.0326836	-1.75497e-05	1.74115e-05
4.45934	-0.0163075	-0.0351851	-1.10366e-05	1.3363e-05
4.46548	-0.0163271	-0.0352766	-4.26822e-06	9.1335e-06
4.47162	-0.0163472	-0.0353263	3.17458e-06	-8.20862e-06
4.47777	-0.0163679	-0.0353758	1.29929e-05	-0.00405449
4.48391	-0.0163886	-0.0354306	1.42276e-05	-0.00812468
4.49005	-0.0164122	-0.0354983	5.05636e-06	-0.0174171
4.49619	-0.0164336	-0.0355661	-4.17651e-06	-0.0185899
4.50233	-0.016455	-0.0356328	7.55348e-06	-0.0177166
4.50848	-0.0164779	-0.0356995	1.94079e-05	-0.00847367
4.51462	-0.0165012	-0.0357715	2.03182e-05	-0.000105889
4.52076	-0.0165168	-0.0358409	1.99019e-05	-1.60324e-05
4.5269	-0.0165366	-0.0359138	1.9478e-05	-2.04747e-05
4.53305	-0.0165567	-0.0359464	1.84575e-05	-2.52942e-05
4.53919	-0.0156222	-0.0360032	1.74335e-05	-3.91562e-05
4.54533	-0.0141314	-0.0360602	1.59072e-05	-2.16138e-05
4.55147	-0.0138694	-0.0361228	1.43779e-05	-1.4066e-05
4.55762	-0.01403	-0.0361872	1.13314e-05	-6.57819e-06
4.56376	-0.0141931	-0.0362515	8.61716e-06	-7.92784e-06
4.5699	-0.0147715	-0.0363147	3.8778e-06	-9.32996e-06
4.57604	-0.0162971	-0.0363779	1.15326e-06	-1.5191e-05
4.58218	-0.0167163	-0.0364448	-1.55926e-06	-1.29611e-05
4.58833	-0.0167428	-0.0365117	-8.32509e-06	-9.87663e-06
4.59447	-0.0167592	-0.0365903	-1.91534e-05	-1.02861e-05
4.60061	-0.0167793	-0.036672	-3.00058e-05	-1.07164e-05
4.60675	-0.0167998	-0.0367134	-4.96179e-05	-2.00715e-05
4.6129	-0.0168219	-0.0367685	-4.09848e-05	-3.26042e-05
4.61904	-0.016844	-0.0368343	-3.28372e-05	-1.25201e-05
4.62518	-0.0168651	-0.0369001	-2.25158e-05	-9.33264e-06
4.63132	-0.0168863	-0.0369818	-1.74789e-05	-1.4594e-05
4.63747	-0.0169094	-0.0370372	-1.6822e-05	-1.99051e-05
4.64361	-0.0169316	-0.0370758	-1.83653e-05	-3.35641e-05
4.64975	-0.0169489	-0.0371158	-1.99215e-05	-1.73827e-05
4.65589	-0.0169681	-0.0304639	-6.438e-05	-1.34381e-05
4.66204	-0.0169842	-0.0200602	-2.0885e-05	-9.56679e-06
4.66818	-0.0170044	-0.0182317	-1.18433e-05	-1.62004e-06
4.67432	-0.0170247	-0.0173699	-1.43197e-05	2.296e-07
4.68046	-0.0170446	-0.0165137	-1.68638e-05	-1.16828e-05
4.6866	-0.0170668	-0.0165561	-2.5301e-05	-2.36767e-05
4.69275	-0.017089	-0.0166038	-1.78994e-06	1.88959e-05
4.69889	-0.0171146	-0.0166529	3.8819e-07	1.95097e-05
4.70503	-0.017135	-0.0167002	9.83142e-06	1.08928e-05
4.71117	-0.0171554	-0.0167636	1.17367e-05	2.22211e-06
4.71732	-0.0171765	-0.0168272	1.25029e-05	-1.52276e-05
4.72346	-0.0171975	-0.0168932	7.15276e-06	-1.50012e-05
4.7296	-0.0172133	-0.0169531	1.76628e-06	-1.87319e-05
4.73574	-0.0172323	-0.0170166	-2.98862e-06	-2.24864e-05
4.74189	-0.0172513	-0.0170801	-7.73977e-06	-1.73117e-05
4.74803	-0.01727	-0.0171749	-1.78851e-05	-1.91634e-05
4.75417	-0.0172905	-0.0172165	-2.53542e-05	-2.1057e-05
4.76031	-0.0173116	-0.0172733	-2.5735e-05	-2.34597e-05
4.76646	-0.0173326	-0.0173356	-2.60738e-05	-3.28257e-05
4.7726	-0.0173611	-0.0173978	-2.44804e-05	-1.19611e-05
4.77874	-0.017382	-0.0174575	-2.5274e-05	-8.08291e-06
4.78488	-0.0174013	-0.017522	-2.60818e-05	-8.8256e-06
4.79102	-0.0174211	-0.0175865	-2.13825e-05	-9.59594e-06
4.79717	-0.0174413	-0.0176602	-2.47245e-06	-0.00557575
4.80331	-0.0174616	-0.0177217	4.03751e-06	-0.0148421
4.80945	-0.0174804	-0.0177831	6.60477e-06	-0.0185532
4.81559	-0.0174993	-0.0178462	6.52715e-06	-0.0185891
4.82174	-0.017519	-0.0179125	6.43393e-06	-0.0186063
4.82788	-0.0175396	-0.0179788	2.37616e-06	-0.0186189
4.83402	-0.0175602	-0.0180372	-1.31361e-05	-0.0186229
4.84016	-0.017582	-0.0181037	-1.99753e-05	-0.0186171
4.84631	-0.0176018	-0.0181702	-2.67628e-05	-0.0186158
4.85245	-0.0176224	-0.027706	-2.74855e-05	-0.0186194
4.85859	-0.017643	-0.0382255	-2.81723e-05	-0.0186231
4.86473	-0.0176645	-0.03935	-4.29913e-05	-0.0186317
4.87087	-0.0176847	-0.036867	-3.29829e-05	-0.018666
4.87702	-0.0177053	-0.0264992	-3.03135e-05	-0.0180252
4.88316	-0.017726	-0.02257	-3.12693e-05	-0.00875372
4.8893	-0.0177462	-0.0186792	-3.22465e-05	-0.00437694
4.89544	-0.0177659	-0.0186901	-2.6196e-05	-0.00219476
4.90159	-0.0177855	-0.0187241	-1.20035e-05	-2.55126e-05
4.90773	-0.0178055	-0.0187847	-1.15809e-05	-7.87228e-06
4.91387	-0.0178265	-0.0188477	-1.12403e-05	-6.39667e-06
4.92001	-0.0178474	-0.0189275	-6.52655e-06	-4.96955e-06
4.92616	-0.0178703	-0.0190074	-9.4895e-07	-5.00043e-06
4.9323	-0.0178896	-0.0190637	-1.00572e-06	-1.20311e-05
4.93844	-0.0179094	-0.0191318	-1.09597e-06	-1.91033e-05
4.94458	-0.0179297	-0.0191999	-2.12975e-05	-1.1424e-05
4.95073	-0.0179513	-0.0192743	-1.53677e-05	-5.58619e-06
4.95687	-0.0179729	-0.0193446	1.78548e-07	2.4034e-07
4.96301	-0.0179897	-0.019414	-4.45004e-06	9.55395e-06
4.96915	-0.0180093	-0.0194781	-9.19861e-06	8.98978e-06
4.97529	-0.0180295	-0.0195421	-2.2025e-05	8.3669e-06
4.98144	-0.0180497	-0.0196123	-1.26926e-05	4.82669e-06
4.98758	-0.0180692	-0.0196405	-3.37305e-07	-2.3946e-05
4.99372	-0.018091	-0.0197013	9.96343e-07	-2.45539e-05
4.99986	-0.0181128	-0.0197623	-3.87105e-07	-2.49941e-05
5.00601	-0.0181361	-0.0198132	-1.78644e-06	-3.2803e-05
5.01215	-0.0181651	-0.0198719	4.60446e-06	5.93121e-06
5.01829	-0.0181848	-0.0199443	6.83121e-06	2.01258e-05
5.02443	-0.0182053	-0.0200167	5.57443e-06	2.79348e-05
5.03058	-0.0182257	-0.0200984	4.29706e-06	2.38631e-05
5.03672	-0.018243	-0.0201687	-1.39268e-05	1.97211e-05
5.04286	-0.018262	-0.0202144	-3.01964e-05	1.14982e-05
5.049	-0.0182811	-0.0202744	-2.98764e-05	-1.34567e-05
5.05515	-0.0183019	-0.0203379	-3.11008e-05	-2.025e-05
5.06129	-0.0183227	-0.0204015	-3.23347e-05	-2.69351e-05
5.06743	-0.0183435	-0.0204661	-3.57079e-05	-1.69209e-05
5.07357	-0.0183679	-0.020532	-3.37116e-05	-1.37894e-05
5.07971	-0.0183877	-0.0206941	-3.16833e-05	-1.45829e-05
5.08586	-0.0184067	-0.0310833	-2.49418e-05	-1.53995e-05
5.092	-0.018427	-0.0415069	-2.08547e-05	-1.23404e-05
5.09814	-0.0184464	-0.0417304	-1.94806e-05	-7.30984e-06
5.10428	-0.018465	-0.041833	-1.84648e-05	-2.26763e-06
5.11043	-0.0184837	-0.041903	-1.74512e-05	-3.1501e-06
5.11657	-0.0185036	-0.0419728	-9.20107e-06	-4.06775e-06
5.12271	-0.0185242	-0.0420588	-6.54671e-06	-1.32395e-05
5.12885	-0.0185447	-0.0421265	-1.90319e-05	7.65607e-06
5.135	-0.0185697	-0.0421889	-3.16068e-05	1.53389e-06
5.14114	-0.018589	-0.0422398	-2.42879e-05	-4.74935e-06
5.14728	-0.018609	-0.0423	-1.3631e-05	-2.65542e-05
5.15342	-0.0186291	-0.042365	-1.21393e-05	-1.83961e-05
5.15956	-0.0186473	-0.0424301	-1.24278e-05	-1.8292e-05
5.16571	-0.018667	-0.0424968	-1.27267e-05	-1.82995e-05
5.17185	-0.0186878	-0.0425364	-1.76143e-05	-1.83074e-05
5.17799	-0.0187087	-0.0425863	-2.25291e-05	-1.61114e-05
5.18413	-0.0187342	-0.0426239	-3.70433e-05	-1.53111e-05
5.19028	-0.0187554	-0.0325893	-4.59101e-05	-1.92052e-05
5.19642	-0.0187742	-0.0221928	-4.57932e-05	-2.31272e-05
5.20256	-0.0187933	-0.021868	-4.92435e-05	-3.17353e-05
5.2087	-0.0188133	-0.0219265	-5.27152e-05	-3.95816e-05
5.21485	-0.0188339	-0.0219761	-9.65008e-06	-2.58834e-05
5.22099	-0.0188545	-0.0220341	-6.52252e-06	-2.30142e-05
5.22713	-0.0188747	-0.0221132	-8.60064e-06	-2.70772e-05
5.23327	-0.0188952	-0.0221924	-1.07088e-05	-3.11811e-05
5.23942	-0.0189157	-0.02225	-1.54338e-05	-2.58013e-05
5.24556	-0.0189362	-0.022312	-6.03661e-06	-2.03651e-05
5.2517	-0.0189567	-0.0223741	-2.61538e-06	-1.49457e-05
5.25784	-0.0189774	-0.022425	-9.00646e-06	4.44796e-06
5.26398	-0.0189981	-0.0224689	-1.54557e-05	7.65361e-06
5.27013	-0.0190186	-0.0225251	-3.16815e-05	2.99588e-06
5.27627	-0.0190396	-0.0225851	-5.39985e-05	-1.70816e-06
5.28241	-0.0190606	-0.0226515	-4.60663e-05	-8.03814e-06
5.28855	-0.0190812	-0.0227179	-4.31557e-05	-9.66332e-06
5.2947	-0.0191004	-0.0297711	-4.35619e-05	-1.12605e-05
5.30084	-0.0191204	-0.0403346	-4.39876e-05	-2.84131e-05
5.30698	-0.0191407	-0.0439085	-3.12013e-05	-1.45854e-05
5.31312	-0.0191612	-0.0439834	-2.30279e-05	-9.48332e-06
5.31927	-0.0191836	-0.0440393	-2.56763e-05	-9.2948e-06
5.32541	-0.019206	-0.0441048	-2.83889e-05	-1.15658e-05
5.33155	-0.0192261	-0.0441703	-3.3804e-05	-1.38513e-05
5.33769	-0.0192472	-0.0442387	-2.64018e-05	-2.08886e-05
5.34384	-0.0192682	-0.044316	-1.37346e-05	-2.17546e-05
5.34998	-0.0192864	-0.0443766	-8.18866e-06	-2.56819e-05
5.35612	-0.019306	-0.0444454	-1.11533e-05	-2.47668e-05
5.36226	-0.0193267	-0.0445142	-1.41683e-05	-2.64382e-05
5.3684	-0.0193473	-0.0445899	-1.45224e-05	-2.81251e-05
5.37455	-0.0193715	-0.0399935	-1.48607e-05	-2.76014e-05
5.38069	-0.0193953	-0.0296124	-3.17323e-05	-3.0643e-05
5.38683	-0.0194111	-0.0237896	-5.27067e-05	-3.37059e-05
5.39297	-0.0194308	-0.0238222	-4.40932e-05	-2.37014e-05
5.39912	-0.0194507	-0.0238895	-3.48583e-05	-2.23187e-05
5.40526	-0.0194699	-0.0239722	-3.02973e-05	-2.30304e-05
5.4114	-0.0194888	-0.0240232	-2.57641e-05	-2.37543e-05
5.41754	-0.0195101	-0.0240802	-1.42799e-05	-2.61261e-05
5.42369	-0.0195314	-0.0241372	-8.4852e-06	-3.93868e-05
5.42983	-0.0195532	-0.0241802	-1.13199e-05	4.78039e-06
5.43597	-0.0195749	-0.0242376	-1.42058e-05	5.00354e-06
5.44211	-0.0195981	-0.0243106	-2.56872e-05	-3.23316e-05
5.44825	-0.0196171	-0.0243837	-5.33927e-05	-2.63846e-05
5.4544	-0.0196372	-0.0244189	-4.81741e-05	-2.56034e-05
5.46054	-0.0196574	-0.0244817	-0.00169744	-2.09661e-05
5.46668	-0.0196774	-0.0245503	-0.00335652	-2.59241e-05
5.47282	-0.0196981	-0.0246188	-0.00669054	-3.09391e-05
5.47897	-0.0197189	-0.0246809	-0.014744	-4.43938e-05
5.48511	-0.0197403	-0.0247508	-0.0161632	-2.59178e-05
5.49125	-0.0197606	-0.0248207	-0.0161885	-1.18443e-05
5.49739	-0.0197808	-0.0248542	-0.016192	1.59023e-06
5.50354	-0.019801	-0.0249158	-0.0161954	7.35965e-06
5.50968	-0.019819	-0.0249801	-0.0161954	9.06408e-07
5.51582	-0.0184934	-0.0250444	-0.0162089	-5.61922e-06
5.52196	-0.0184618	-0.0251401	-0.0162231	-1.27041e-05
5.52811	-0.0186954	-0.0251868	-0.0161773	-1.66655e-05
5.53425	-0.0189306	-0.0252402	-0.0161521	-2.37231e-05
5.54039	-0.0199188	-0.0253082	-0.00993435	-2.84614e-05
5.54653	-0.0199462	-0.0253762	-0.00185869	-3.31858e-05
5.55267	-0.019968	-0.0254517	-0.000926717	-1.69497e-05
5.55882	-0.019988	-0.0255518	-3.71866e-05	-1.00909e-05
5.56496	-0.0200061	-0.0352522	-2.65433e-05	-1.07678e-05
5.5711	-0.0200257	-0.0391209	-8.29419e-06	-1.14892e-05
5.57724	-0.0200454	-0.0401862	-1.08047e-05	-8.23786e-06
5.58339	-0.0200648	-0.0412349	-1.34387e-05	-1.41801e-05
5.58953	-0.0200842	-0.0467917	-2.77865e-05	-2.0177e-05
5.59567	-0.0201043	-0.0468733	-3.86469e-05	-1.83108e-05
5.60181	-0.020125	-0.0469294	-1.98443e-05	-1.6398e-05
5.60796	-0.0201457	-0.0469934	-1.26581e-05	-1.6426e-05
5.6141	-0.0201672	-0.0470575	-5.54139e-06	2.40601e-07
5.62024	-0.0201882	-0.0471601	-7.73581e-07	8.27087e-06
5.62638	-0.0202107	-0.0472183	-2.2737e-06	1.76813e-06
5.63252	-0.0202332	-0.0472727	-3.81097e-06	-4.8207e-06
5.63867	-0.0202545	-0.0473385	-1.02384e-05	-4.89914e-06
5.64481	-0.0202776	-0.0474043	-3.1824e-05	-1.05435e-06
5.65095	-0.0202947	-0.0474649	-4.40928e-05	-1.65284e-06
5.65709	-0.0203074	-0.047493	-2.46436e-05	-2.2778e-06
5.66324	-0.0203279	-0.0475481	-1.17158e-05	-3.48692e-06
5.66938	-0.0203522	-0.0476094	-7.92807e-06	-1.59397e-06
5.67552	-0.0203809	-0.0476768	-6.05234e-06	-6.52555e-07
5.68166	-0.0204004	-0.0477442	-5.11671e-06	-1.68865e-05
5.68781	-0.02042	-0.0478175	-5.32474e-06	-3.32224e-05
5.69395	-0.0204403	-0.04788	-5.53955e-06	-4.58225e-05
5.70009	-0.020458	-0.0479462	-2.03724e-05	-2.26148e-05
5.70623	-0.0204755	-0.0480124	-2.92278e-05	5.42153e-06
5.71238	-0.020495	-0.0480949	-3.80474e-05	4.2006e-06
5.71852	-0.0205162	-0.0481608	-3.33609e-05	2.80589e-06
5.72466	-0.0205373	-0.0482266	-5.73227e-06	-1.00522e-05
5.7308	-0.0205615	-0.0482977	4.37793e-06	-2.01212e-06
5.73694	-0.0205857	-0.0484057	4.52166e-06	-1.03617e-06
5.74309	-0.0206029	-0.0484788	4.60662e-06	-7.95982e-06
5.74923	-0.0206193	-0.0485149	1.74271e-05	-1.49302e-05
5.75537	-0.0206396	-0.0485582	1.19398e-05	5.01751e-07
5.76151	-0.020661	-0.0486127	6.34353e-06	2.89926e-06
5.76766	-0.0206824	-0.0486672	-8.84499e-06	9.08806e-06
5.7738	-0.0207036	-0.0487325	-1.43639e-05	1.52996e-05
5.77994	-0.0207247	-0.0487977	-3.19331e-05	1.41318e-05
5.78608	-0.020747	-0.0488708	-4.21393e-05	1.29202e-05
5.79223	-0.0207678	-0.0489288	-4.2881e-05	2.76975e-06
5.79837	-0.0207884	-0.0489893	-2.40073e-05	1.11811e-06
5.80451	-0.0208099	-0.0490546	-1.44727e-05	1.06747e-06
5.81065	-0.0208277	-0.0491199	-1.40804e-05	-7.51642e-06
5.8168	-0.0208482	-0.0491877	-1.37423e-05	-7.6081e-06
5.82294	-0.0208681	-0.0492728	-1.61071e-06	-7.64917e-06
5.82908	-0.0208885	-0.0493396	-5.41675e-06	-6.52287e-06
5.83522	-0.0209109	-0.0493871	-9.31766e-06	-5.38964e-06
5.84136	-0.0209332	-0.0494107	-2.18181e-05	-7.50136e-07
5.84751	-0.0209481	-0.0494675	-2.52621e-05	9.52948e-06
5.85365	-0.0209677	-0.0488703	-0.00439355	8.30328e-06
5.85979	-0.0209873	-0.0385216	-0.0124612	7.00866e-06
5.86593	-0.0210077	-0.0336264	-0.015233	3.04243e-06
5.87208	-0.0210283	-0.0312136	-0.00720077	-1.33159e-05
5.87822	-0.0210495	-0.0300392	-6.82949e-05	-2.97477e-05
5.88436	-0.0210707	-0.0294937	-1.05735e-05	-3.84749e-05
5.8905	-0.0210926	-0.0289519	3.99037e-07	-9.03141e-06
5.89665	-0.0211132	-0.0289817	4.49972e-06	1.05053e-05
5.90279	-0.0211339	-0.029014	7.89182e-06	2.61363e-05
5.90893	-0.0211553	-0.0290516	8.58441e-06	2.34703e-05
5.91507	-0.0211761	-0.0291089	9.26099e-06	2.06958e-05
5.92121	-0.0211969	-0.0291787	2.41002e-05	1.52002e-05
5.92736	-0.0212196	-0.0292485	1.63442e-05	1.74565e-05
5.9335	-0.0212365	-0.0293279	8.45381e-06	1.89866e-05
5.93964	-0.0212563	-0.0293938	-8.95933e-06	2.16727e-05
5.94578	-0.0212768	-0.0294692	-1.64715e-05	2.06801e-05
5.95193	-0.0212974	-0.0295448	-2.32579e-05	1.96655e-05
5.95807	-0.0213179	-0.0296091	-1.64027e-05	1.14631e-05
5.96421	-0.0213386	-0.0296734	-1.74627e-05	3.21805e-06
5.97035	-0.0213584	-0.029745	-1.85701e-05	-2.17333e-05
5.9765	-0.0213786	-0.0298179	-3.54113e-05	-1.33841e-05
5.98264	-0.0213997	-0.0301806	-1.2602e-05	1.39696e-06
5.98878	-0.0214208	-0.030545	-3.36097e-07	1.23098e-05
5.99492	-0.0214427	-0.0312431	2.08305e-06	2.24449e-05
6.00107	-0.0214653	-0.0416759	-1.35625e-05	2.90748e-05
6.00721	-0.0214843	-0.0509919	-2.93152e-05	2.96629e-05
6.01335	-0.0215052	-0.0511564	-3.41568e-05	2.72045e-05
6.01949	-0.021526	-0.0512243	-3.68636e-05	2.47282e-05
6.02563	-0.0215473	-0.0513244	-9.95219e-06	-8.7402e-06
6.03178	-0.0215686	-0.0513764	1.00652e-06	-1.36524e-05
6.03792	-0.0215842	-0.0514211	2.24474e-06	-3.63158e-06
6.04406	-0.0216044	-0.0514658	2.66661e-06	-1.27129e-06
6.0502	-0.0216252	-0.051526	-1.5013e-06	6.27104e-06
6.05635	-0.0216461	-0.0515963	-5.69643e-06	5.98899e-06
6.06249	-0.0216679	-0.0516666	-1.04446e-05	5.66037e-06
6.06863	-0.0216875	-0.0517264	-1.12375e-05	3.29098e-06
6.07477	-0.0217086	-0.0517939	-1.20069e-05	9.84292e-06
6.08092	-0.0217296	-0.0518615	-1.9267e-05	1.12069e-05
6.08706	-0.0217531	-0.051937	-3.61448e-05	-8.35049e-06
6.0932	-0.0217732	-0.0520011	-4.50233e-05	-2.8032e-05
6.09934	-0.0217941	-0.0520652	-4.57499e-05	-1.96512e-05
6.10549	-0.0218149	-0.0521328	-4.64282e-05	9.10777e-06
6.11163	-0.0218373	-0.0522065	-4.84519e-05	2.09165e-05
6.11777	-0.0218548	-0.0522707	-3.71897e-05	3.18195e-05
6.12391	-0.0218752	-0.0523347	-3.53583e-05	3.68929e-05
6.13005	-0.021896	-0.052376	-3.85066e-05	3.18784e-05
6.1362	-0.0219167	-0.0524312	-4.16842e-05	2.68042e-05
6.14234	-0.0219401	-0.0524953	-3.24386e-05	1.61427e-05
6.14848	-0.0219571	-0.0525595	-3.06174e-05	-1.50015e-05
6.15462	-0.0219741	-0.0526286	-2.88406e-05	-1.91404e-05
6.16077	-0.0216912	-0.0527286	-2.27673e-05	8.77212e-06
6.16691	-0.021729	-0.0527842	-1.66686e-05	1.5883e-05
6.17305	-0.0217687	-0.0528454	-1.71383e-05	1.7442e-05
6.17919	-0.0220523	-0.0443926	-1.7647e-05	1.89685e-05
6.18534	-0.0220748	-0.0339071	-2.54011e-05	1.48625e-05
6.19148	-0.0220947	-0.0329453	-5.31968e-05	1.07231e-05
6.19762	-0.0221158	-0.0325434	-0.00320962	-1.37041e-06
6.20376	-0.0221369	-0.0321445	-0.0112567	-1.50348e-06
6.2099	-0.0221618	-0.0322023	-0.016158	-2.09444e-05
6.21605	-0.0221784	-0.032265	-0.0162051	-4.13163e-05
6.22219	-0.0221969	-0.0323289	-0.0161924	-3.54581e-05
6.22833	-0.0222173	-0.0323927	-0.0161681	-3.459e-05
6.23447	-0.0222381	-0.0324857	-0.0160163	-3.4189e-05
6.24062	-0.0222588	-0.0325421	-0.00799177	-3.37907e-05
6.24676	-0.0222806	-0.0326035	-7.03451e-05	-1.96451e-05
6.2529	-0.0223043	-0.0326649	-0.000838296	-1.57989e-05
6.25904	-0.0223224	-0.0327176	-0.00165783	-2.48049e-05
6.26519	-0.022343	-0.0327859	-0.00329966	-3.3887e-05
6.27133	-0.0223637	-0.0328544	-0.0113224	-3.94183e-05
6.27747	-0.0223848	-0.0329448	-0.0161212	-2.70736e-05
6.28361	-0.0224034	-0.0330029	-0.0161786	9.43606e-07
6.28976	-0.0224237	-0.0330302	-0.016193	1.2328e-05
6.2959	-0.022444	-0.0330927	-0.0161924	1.60493e-05
6.30204	-0.0224644	-0.0331554	-0.0161843	1.59385e-05
6.30818	-0.0224871	-0.0332011	-0.0161797	1.58052e-05
6.31432	-0.0225097	-0.0332749	-0.0161786	9.54612e-06
6.32047	-0.0224444	-0.0333489	-0.0161775	3.2613e-06
6.32661	-0.020959	-0.0334371	-0.0161736	4.34718e-06
6.33275	-0.0202644	-0.0335118	-0.0161697	4.50886e-06
6.33889	-0.0199279	-0.0335444	-0.0148541	1.84601e-06
6.34504	-0.019771	-0.033575	-0.00678773	-8.3359e-07
6.35118	-0.0197037	-0.0336433	-0.00340328	4.56117e-06
6.35732	-0.0196815	-0.0337119	-4.67798e-05	2.47311e-05
6.36346	-0.0196595	-0.0337995	-1.9532e-05	2.61788e-05
6.36961	-0.019674	-0.0338611	-1.38827e-05	2.46954e-05
6.37575	-0.0196922	-0.0339043	-1.22494e-05	2.31951e-05
6.38189	-0.0197125	-0.0339576	-1.06397e-05	1.14986e-05
6.38803	-0.0197328	-0.0340198	-9.11406e-06	1.24605e-05
6.39418	-0.0197526	-0.034082	-1.08715e-05	9.95652e-06
6.40032	-0.0197729	-0.0341438	-1.26485e-05	7.43168e-06
6.40646	-0.0197932	-0.0342073	-3.42815e-08	1.91569e-06
6.4126	-0.0198133	-0.0342707	3.49422e-06	9.61282e-06
6.41874	-0.0198341	-0.0343523	-3.53041e-06	9.91173e-06
6.42489	-0.0198549	-0.0344323	-1.06175e-05	9.34174e-06
6.43103	-0.0198807	-0.0345079	-9.14594e-06	8.76675e-06
6.43717	-0.0199054	-0.0345652	-1.32706e-05	-4.02052e-05
6.44331	-0.0199198	-0.034626	-1.74286e-05	-2.8125e-05
6.44946	-0.0199405	-0.0346869	-2.21692e-05	-1.44963e-05
6.4556	-0.0199613	-0.0347466	-3.97274e-05	-9.01582e-06
6.46174	-0.0199832	-0.0348064	6.69758e-06	-7.66178e-06
6.46788	-0.0200131	-0.0348682	1.47109e-05	-6.33206e-06
6.47403	-0.020957	-0.03493	2.24947e-05	-9.30673e-07
6.48017	-0.0224788	-0.0349879	1.7988e-05	3.32935e-06
6.48631	-0.0230818	-0.0350317	1.34084e-05	1.95573e-06
6.49245	-0.0231052	-0.0350878	2.34136e-07	5.48688e-07
6.49859	-0.0231232	-0.0351562	-1.95367e-06	-1.11396e-05
6.50474	-0.0231429	-0.0352247	-4.07607e-06	-5.80763e-06
6.51088	-0.0231627	-0.0353037	-9.315e-06	-7.36525e-06
6.51702	-0.0231832	-0.0353626	-1.67651e-05	-8.96414e-06
6.52316	-0.023205	-0.0354279	-2.42283e-05	4.18228e-06
6.52931	-0.0232277	-0.0354933	-2.15823e-05	8.49309e-06
6.53545	-0.0232457	-0.0355688	-2.08959e-05	4.20854e-06
6.54159	-0.0232647	-0.0355997	-2.2578e-05	-1.26847e-07
6.54773	-0.0232864	-0.0356578	-2.42742e-05	-1.30049e-05
6.55388	-0.0233082	-0.035719	-1.01336e-05	-3.72216e-05
6.56002	-0.0233315	-0.0357827	-8.68924e-06	-1.02429e-05
6.56616	-0.0233506	-0.0358464	8.14744e-06	1.56012e-06
6.5723	-0.023371	-0.0359127	6.98242e-06	3.92338e-06
6.57845	-0.0233916	-0.035997	5.7102e-06	2.73317e-06
6.58459	-0.0234122	-0.0360642	-3.90515e-06	1.52207e-06
6.59073	-0.0234293	-0.0361314	1.43971e-06	1.47559e-06
6.59687	-0.0234488	-0.0361771	1.69536e-05	3.37854e-06
6.60301	-0.0234688	-0.0362371	1.36763e-05	5.29304e-06
6.60916	-0.0234894	-0.0362972	1.02872e-05	5.26504e-06
6.6153	-0.02351	-0.0363535	-5.9107e-06	-6.42816e-06
6.62144	-0.0235338	-0.0364161	-9.71579e-06	-1.35219e-05
6.62758	-0.0235546	-0.0364891	-1.3447e-05	3.68166e-06
6.63373	-0.0235754	-0.0365622	-2.89834e-05	8.32127e-06
6.63987	-0.0235987	-0.0366491	-1.9653e-05	5.14514e-06
6.64601	-0.0236205	-0.0366975	-1.36949e-05	1.9229e-06
6.65215	-0.0236422	-0.0367598	-1.2223e-05	1.09289e-06
6.6583	-0.0236604	-0.0368221	-0.00257236	1.65696e-05
6.66444	-0.0236806	-0.0368649	-0.0051477	2.98493e-05
6.67058	-0.0237007	-0.0369193	-0.0131917	2.54166e-05
6.67672	-0.0237193	-0.0369982	-0.0140883	2.08789e-05
6.68286	-0.023739	-0.0370773	-0.0102007	1.03166e-05
6.68901	-0.02376	-0.0371275	-0.00835944	-9.18644e-06
6.69515	-0.0237811	-0.0371617	-0.00939191	1.93899e-05
6.70129	-0.0238004	-0.037223	-0.0104414	4.51302e-05
6.70743	-0.0238204	-0.0372861	-0.00394256	4.13803e-05
6.71358	-0.0238423	-0.0373647	-0.0019595	3.74553e-05
6.71972	-0.0238643	-0.0374432	-0.000986429	1.95554e-05
6.72586	-0.0238881	-0.0375041	-0.000505037	-8.60197e-06
6.732	-0.0239092	-0.0375676	-0.000266056	-5.6934e-06
6.73815	-0.0239271	-0.0376311	-2.85025e-05	2.4388e-06
6.74429	-0.023947	-0.0376832	-1.39603e-05	4.58958e-06
6.75043	-0.0239689	-0.0377422	-1.1015e-05	-5.88907e-07
6.75657	-0.0239908	-0.0378108	-8.13364e-06	-5.81077e-06
6.76272	-0.0240089	-0.0378794	-1.13212e-05	-2.45309e-05
6.76886	-0.0240214	-0.0379585	-1.45447e-05	-0.00129123
6.775	-0.0228397	-0.0380305	-2.70413e-05	-0.00256534
6.78114	-0.0213515	-0.0381174	-2.98026e-05	-0.0118443
6.78728	-0.0212142	-0.0381597	-2.24105e-05	-0.0186104
6.79343	-0.0211611	-0.0382055	-1.49584e-05	-0.0186495
6.79957	-0.0211464	-0.0382654	-1.25619e-05	-0.0186411
6.80571	-0.021132	-0.03833	-1.60869e-05	-0.0186326
6.81185	-0.0211507	-0.0383947	-1.96469e-05	-0.0179373
6.818	-0.0211715	-0.0384467	-8.89887e-06	-0.00865086
6.82414	-0.0211924	-0.0385053	1.47626e-05	-5.09839e-05
6.83028	-0.0212116	-0.0385746	4.62038e-06	4.48235e-06
6.83642	-0.021232	-0.0386439	-5.72276e-06	4.97588e-06
6.84257	-0.0212532	-0.0387264	-2.70197e-05	5.33152e-06
6.84871	-0.0212743	-0.0387897	-1.97431e-05	2.15912e-05
6.85485	-0.0212962	-0.0425785	-5.0374e-06	2.292e-05
6.86099	-0.0213989	-0.0463893	5.26182e-07	1.87678e-05
6.86714	-0.0229186	-0.0569512	6.03534e-06	1.45833e-05
6.87328	-0.0243721	-0.0600085	7.24366e-06	9.85767e-06
6.87942	-0.0243993	-0.06009	2.94973e-06	5.12886e-06
6.88556	-0.0244192	-0.0601734	-1.37676e-06	3.86622e-07
6.8917	-0.0244401	-0.060242	-3.76274e-06	1.81669e-05
6.89785	-0.0244611	-0.0603104	-6.13719e-06	2.29162e-05
6.90399	-0.0244778	-0.0603921	-1.10005e-06	2.17428e-05
6.91013	-0.0244972	-0.0604499	1.45356e-06	2.05345e-05
6.91627	-0.0245176	-0.0605105	3.99226e-06	6.50413e-06
6.92242	-0.0245381	-0.0605712	1.07477e-05	-2.15711e-05
6.92856	-0.0245576	-0.0606387	1.81905e-05	-6.82737e-06
6.9347	-0.0245779	-0.0607061	2.56513e-05	-6.85969e-06
6.94084	-0.0246	-0.0607783	2.50224e-05	-6.98066e-06
6.94699	-0.0246221	-0.0608212	2.43455e-05	-2.80441e-05
6.95313	-0.0246457	-0.0608844	1.62451e-05	-4.21876e-05
6.95927	-0.0246663	-0.0609477	1.66097e-05	-1.28208e-05
6.96541	-0.0246869	-0.0609924	1.63911e-05	-7.81199e-06
6.97155	-0.0247063	-0.0610485	1.61688e-05	-1.29545e-05
6.9777	-0.0247238	-0.0611138	-3.36021e-06	-1.81567e-05
6.98384	-0.0247429	-0.0611792	1.57316e-06	-6.59197e-06
6.98998	-0.0247639	-0.0612538	1.76654e-06	-3.84479e-06
6.99612	-0.0247849	-0.0613504	1.93124e-06	-1.15033e-06
7.00227	-0.0248067	-0.0613735	4.45495e-06	-1.56136e-06
7.00841	-0.024829	-0.061431	-6.57408e-06	-1.99082e-06
7.01455	-0.0248513	-0.0614887	-1.76836e-05	-2.80901e-06
7.02069	-0.0248758	-0.0531542	-4.19899e-05	-1.78381e-06
7.02684	-0.0248955	-0.0427562	-3.47491e-05	-2.73783e-06
7.03298	-0.0249106	-0.0407165	-2.32432e-05	-3.70364e-06
7.03912	-0.0249308	-0.0407471	-0.000390778	1.17722e-05
7.04526	-0.0249483	-0.0408096	-0.000760562	1.35819e-05
7.05141	-0.0249688	-0.0408722	-0.00150536	9.57824e-06
7.05755	-0.0249905	-0.0409409	-0.0095364	5.54033e-06
7.06369	-0.0250122	-0.0410096	-0.0160781	-7.41611e-07
7.06983	-0.0250343	-0.0410847	-0.0161383	-1.68459e-06
7.07597	-0.0250551	-0.0411479	-0.0161675	-2.59583e-06
7.08212	-0.0250758	-0.0427021	-0.016166	-1.48582e-05
7.08826	-0.0250934	-0.0442651	-0.0161652	-2.20054e-05
7.0944	-0.0246708	-0.0473218	-0.0161688	-2.65764e-06
7.10054	-0.0245312	-0.0578235	-0.0161724	8.68145e-06
7.10669	-0.0246698	-0.0623926	-0.0161779	1.99724e-05
7.11283	-0.02481	-0.0625042	-0.0161799	2.00003e-05
7.11897	-0.0251918	-0.0625689	-0.016159	1.72392e-05
7.12511	-0.0252177	-0.0626335	-0.0161535	1.44618e-05
7.13126	-0.0252395	-0.062701	-0.0161481	-5.77106e-06
7.1374	-0.0252614	-0.06278	-0.0161498	-6.95116e-07
7.14354	-0.0252818	-0.0628337	-0.0161516	5.57805e-07
7.14968	-0.0253025	-0.0628609	-0.0161555	-5.06489e-06
7.15583	-0.0253232	-0.062921	-0.0161609	-1.07283e-05
7.16197	-0.0253443	-0.0629856	-0.0161616	-9.24904e-06
7.16811	-0.0253655	-0.0630502	-0.0161697	2.48955e-05
7.17425	-0.0253842	-0.0631204	-0.0161624	2.2542e-05
7.18039	-0.0254023	-0.063181	-0.0161586	1.99711e-05
7.18654	-0.0254222	-0.0632415	-0.0161549	9.42873e-06
7.19268	-0.0254427	-0.0632977	-0.0161475	6.21985e-06
7.19882	-0.0254619	-0.0633582	-0.016142	-1.60813e-06
7.20496	-0.0254822	-0.0604341	-0.0161266	-1.80131e-05
7.21111	-0.0255039	-0.0500383	-0.0135096	-5.73289e-06
7.21725	-0.0255256	-0.0463218	-0.00546951	4.60373e-06
7.22339	-0.0255463	-0.0445075	-0.00271835	8.03244e-06
7.22953	-0.0255669	-0.0427043	-0.00135787	3.87415e-07
7.23568	-0.0255881	-0.0427501	-5.52923e-06	-7.3232e-06
7.24182	-0.025606	-0.0428138	1.12445e-05	-1.98248e-05
7.24796	-0.025624	-0.0428775	1.98982e-05	-1.9176e-05
7.2541	-0.0251369	-0.0429424	2.3401e-05	-1.92018e-05
7.26024	-0.0245818	-0.0430021	1.756e-05	-8.75768e-06
7.26639	-0.0244899	-0.0430743	1.16636e-05	-4.26216e-06
7.27253	-0.0251057	-0.0431465	-3.5462e-06	1.97827e-07
7.27867	-0.0257257	-0.0432295	-4.31275e-06	7.9499e-06
7.28481	-0.0245789	-0.0432797	-2.88377e-06	1.57215e-05
7.29096	-0.0230909	-0.0433252	-7.97486e-06	1.46593e-05
7.2971	-0.0227737	-0.0433861	-1.31047e-05	1.35446e-05
7.30324	-0.0231242	-0.0434471	-8.92776e-06	6.31168e-06
7.30938	-0.0234787	-0.0434691	-9.32888e-06	1.01097e-05
7.31553	-0.024169	-0.0435307	-9.75738e-06	1.47616e-05
7.32167	-0.0256928	-0.0435943	-1.81859e-05	2.52279e-05
7.32781	-0.0258915	-0.0436579	-2.66619e-05	2.6999e-05
7.33395	-0.0259151	-0.0437233	2.28762e-06	2.00838e-05
7.3401	-0.0259385	-0.0438286	1.55893e-05	1.31171e-05
7.34624	-0.0259604	-0.0439061	1.67133e-05	-1.73909e-06
7.35238	-0.0259794	-0.0439562	1.70294e-05	-3.98926e-05
7.35852	-0.0259984	-0.0440184	1.68487e-05	-2.54485e-05
7.36466	-0.0260179	-0.0440807	1.66651e-05	-5.318e-07
7.37081	-0.0260374	-0.0441356	1.59891e-05	1.18179e-05
7.37695	-0.0260577	-0.044198	1.42111e-05	1.77788e-05
7.38309	-0.0260767	-0.0442723	1.24267e-05	1.64635e-05
7.38923	-0.0260974	-0.0443466	5.84635e-06	1.51052e-05
7.39538	-0.0261182	-0.0443958	2.33279e-05	1.38923e-05
7.40152	-0.0261392	-0.04443	3.18537e-05	1.26803e-05
7.40766	-0.0261621	-0.0444921	2.4654e-05	7.1964e-06
7.4138	-0.0261843	-0.0445544	1.73611e-05	-1.7729e-05
7.41995	-0.0262029	-0.0446198	2.15223e-05	1.46777e-05
7.42609	-0.0262226	-0.0446852	2.34791e-05	2.65098e-05
7.43223	-0.0262436	-0.0447554	2.04154e-05	2.73171e-05
7.43837	-0.0262645	-0.0448397	1.7322e-05	2.80594e-05
7.44451	-0.0262854	-0.044882	1.05617e-05	4.27943e-05
7.45066	-0.0263055	-0.0449277	2.33105e-05	4.06123e-05
7.4568	-0.0263255	-0.0449833	2.34726e-05	3.83295e-05
7.46294	-0.0263447	-0.0492501	1.87195e-05	3.03231e-05
7.46908	-0.0263648	-0.053542	1.39376e-05	-1.63003e-06
7.47523	-0.0263882	-0.0640389	1.79428e-05	-1.19651e-05
7.48137	-0.0264116	-0.0662513	1.92244e-05	-6.13884e-06
7.48751	-0.026436	-0.0663438	1.52232e-05	-3.66226e-06
7.49365	-0.0264487	-0.0664036	1.11908e-05	-1.20593e-06
7.4998	-0.0264674	-0.0664632	7.12422e-06	-4.04385e-06
7.50594	-0.0264862	-0.0589904	1.18173e-05	-6.9132e-06
7.51208	-0.0265039	-0.0485816	1.51265e-05	-2.38484e-05
7.51822	-0.0265238	-0.0456717	1.55196e-05	-6.17227e-06
7.52437	-0.0254933	-0.045708	1.26773e-05	1.48794e-05
7.53051	-0.0240019	-0.0457666	9.81593e-06	2.27615e-05
7.53665	-0.0237924	-0.0458293	1.78863e-05	3.05657e-05
7.54279	-0.0237023	-0.0459098	1.42277e-05	0.00435546
7.54893	-0.0236687	-0.0459904	1.04993e-05	0.0141437
7.55508	-0.0236355	-0.0460431	1.40085e-05	0.0169416
7.56122	-0.0236542	-0.04609	1.36014e-05	0.0183241
7.56736	-0.0236732	-0.0461518	1.31709e-05	0.0189986
7.5735	-0.0236923	-0.0462154	-3.01559e-06	0.0193263
7.57965	-0.0237135	-0.0462791	-3.11479e-06	0.0196521
7.58579	-0.0237347	-0.0463317	-4.21458e-07	0.0196555
7.59193	-0.0237569	-0.0463659	-2.26108e-06	0.0196566
7.59807	-0.02378	-0.0464245	-4.12766e-06	0.0196514
7.60422	-0.0238004	-0.0464877	-9.19539e-06	0.019646
7.61036	-0.0238199	-0.0465719	1.97117e-07	0.0196405
7.6165	-0.0238397	-0.0466519	9.69429e-06	0.0196482
7.62264	-0.0238603	-0.0467248	1.04218e-05	0.019656
7.62879	-0.023881	-0.0467714	6.21394e-06	0.0196622
7.63493	-0.0239028	-0.0468345	1.97699e-06	0.0196628
7.64107	-0.0239247	-0.0468977	-7.14331e-06	0.0196625
7.64721	-0.0239431	-0.0469635	-1.05883e-05	0.0196622
7.65335	-0.0239635	-0.047046	-1.63377e-05	0.0196466
7.6595	-0.0239855	-0.0471137	-2.21009e-05	0.0196458
7.66564	-0.0240075	-0.0472041	-2.75357e-05	0.019645
7.67178	-0.0240275	-0.0472859	-1.61255e-05	0.0196425
7.67792	-0.0240486	-0.0473491	-1.91725e-05	0.0196552
7.68407	-0.0240697	-0.0474145	-2.23056e-05	0.0196681
7.69021	-0.0240861	-0.0474799	-3.15832e-05	0.0196724
7.69635	-0.0241055	-0.0475274	-2.8951e-05	0.0196738
7.70249	-0.0241247	-0.0475764	-3.0287e-05	0.0196738
7.70864	-0.0241448	-0.0476393	-3.16468e-05	0.0196732
7.71478	-0.0241651	-0.0418836	-2.82927e-05	0.0196727
7.72092	-0.024186	-0.0308575	-2.49095e-05	0.0196555
7.72706	-0.0242068	-0.0282421	-2.35356e-05	0.0196499
7.7332	-0.0242281	-0.0270038	-2.21736e-05	0.0196367
7.73935	-0.02425	-0.0257736	-3.31649e-06	0.0196527
7.74549	-0.02427	-0.025816	0.00748088	0.0196598
7.75163	-0.0242905	-0.0258628	0.0159673	0.0196517
7.75777	-0.0243109	-0.025926	0.0170018	0.0196435
7.76392	-0.0243312	-0.0259892	0.0170086	0.0196426
7.77006	-0.0243526	-0.0260536	0.0170389	0.0196286
7.7762	-0.0243739	-0.0261203	0.0170348	0.0196446
7.78234	-0.0244	-0.0262124	0.0170305	0.0257816
7.78849	-0.0244191	-0.0229912	0.0170195	0.0349698
7.79463	-0.0244389	-0.0126576	0.0170147	0.0380544
7.80077	-0.0244587	-0.00914367	0.0170463	0.0380873
7.80691	-0.0244786	-0.00567041	0.0170443	0.0380951
7.81306	-0.0244941	-0.0057048	0.017042	0.0380986
7.8192	-0.024515	-0.00576613	0.0170324	0.0381
7.82534	-0.0245359	-0.00583145	0.020098	0.038087
7.83148	-0.0245591	-0.0058968	0.028089	0.038074
7.83762	-0.0245815	-0.00598141	0.0305698	0.0380826
7.84377	-0.0245991	0.0028321	0.0317979	0.0380864
7.84991	-0.0246184	0.0143528	0.0324087	0.0380875
7.85605	-0.0246394	0.0156466	0.0326979	0.0380679
7.86219	-0.0246604	0.0168795	0.0329852	0.0380481
7.86834	-0.024682	0.0168574	0.0329876	0.0380572
7.87448	-0.0247047	0.0168461	0.0330059	0.0380868
7.88062	-0.024728	0.0239127	0.0409666	0.0380865
7.88676	-0.0247478	0.0344984	0.0498829	0.0380861
7.89291	-0.0247687	0.0362575	0.0508132	0.0380837
7.89905	-0.0247897	0.0370821	0.050819	0.0380823
7.90519	-0.0248117	0.0379014	0.0508181	0.0380809
7.91133	-0.0248305	0.0378478	0.0508172	0.0380727
7.91748	-0.0248489	0.0441404	0.0507842	0.0380873
7.92362	-0.0248689	0.0553086	0.0539534	0.0380905
7.92976	-0.0248894	0.0577397	0.0621995	0.0380916
7.9359	-0.0249115	0.0589027	0.064742	0.0380895
7.94204	-0.0249336	0.0600584	0.0672506	0.0380873
7.94819	-0.0249523	0.0666728	0.0672732	0.0380966
7.95433	-0.0249714	0.0765815	0.067281	0.0381113
7.96047	-0.0249919	0.0782102	0.0693008	0.0381149
7.96661	-0.0250123	0.0797897	0.0779263	0.0381184
7.97276	-0.0250311	0.0797397	0.084548	0.0381271
7.9789	-0.0250494	0.0885957	0.0846281	0.0381305
7.98504	-0.0250695	0.0999473	0.0846291	0.0381339
7.99118	-0.0250911	0.101181	0.0846298	0.0381443
7.99733	-0.0251127	0.102355	0.0846299	0.0381492
8.00347	-0.0251346	0.102323	0.0857009	0.0381291
8.00961	-0.0251555	0.110807	0.0933353	0.0381089
8.01575	-0.0251752	0.121284	0.0966612	0.0380815
8.02189	-0.0251958	0.123295	0.0983082	0.0380879
8.02804	-0.0252164	0.123261	0.0991285	0.0380912
8.03418	-0.025239	0.123436	0.0999439	0.0380909
8.04032	-0.0252606	0.134404	0.100392	0.0380906
8.04646	-0.0249034	0.145233	0.109153	0.0380866
8.05261	-0.0233348	0.145269	0.113366	0.0380899
8.05875	-0.0227432	0.145241	0.115464	0.0380901
8.06489	-0.0221574	0.14518	0.116511	0.0380856
8.07103	-0.0221724	0.145137	0.117553	0.038081
8.07718	-0.0221925	0.15432	0.11756	0.0380918
8.08332	-0.0222126	0.164458	0.11756	0.038098
8.08946	-0.0222325	0.164892	0.122536	0.0381036
8.0956	-0.0222524	0.165269	0.130686	0.0381059
8.10175	-0.022274	0.165221	0.132278	0.0381081
8.10789	-0.0222957	0.165226	0.133051	0.0381065
8.11403	-0.0223196	0.174355	0.13382	0.0381049
8.12017	-0.0223363	0.185774	0.133836	0.0380901
8.12631	-0.0223555	0.187992	0.138358	0.0380783
8.13246	-0.0223757	0.187943	0.146891	0.0381085
8.1386	-0.0223968	0.187877	0.15095	0.0381122
8.14474	-0.0224179	0.18781	0.150986	0.0381131
8.15088	-0.0224388	0.195342	0.150989	0.0381107
8.15703	-0.0224597	0.20589	0.15099	0.0381082
8.16317	-0.0224811	0.208861	0.150991	0.0381023
8.16931	-0.0225024	0.208811	0.150995	0.0380999
8.17545	-0.0225232	0.208742	0.150999	0.0381165
8.1816	-0.0225439	0.208666	0.151003	0.0381209
8.18774	-0.0225665	0.208599	0.15573	0.0381252
8.19388	-0.0225871	0.208572	0.163574	0.0433247
8.20002	-0.0226077	0.210361	0.16515	0.0535537
8.20617	-0.0226294	0.221441	0.166689	0.0560835
8.21231	-0.0226485	0.230781	0.166718	0.0585676
8.21845	-0.0226684	0.230834	0.166742	0.0586219
8.22459	-0.0226883	0.230792	0.16675	0.0586189
8.23073	-0.0227086	0.2307	0.166759	0.0586156
8.23688	-0.0227297	0.230609	0.168613	0.0586002
8.24302	-0.0227508	0.230535	0.177361	0.0585861
8.24916	-0.0227727	0.230471	0.184312	0.0585806
8.2553	-0.0227912	0.230406	0.184367	0.055879
8.26145	-0.0228093	0.230539	0.184371	0.0531614
8.26759	-0.0228295	0.23044	0.184375	0.0429397
8.27373	-0.0228515	0.23034	0.184379	0.0381188
8.27987	-0.0228735	0.230139	0.18438	0.0380611
8.28602	-0.0228932	0.230149	0.18438	0.0380546
8.29216	-0.0229116	0.230096	0.184389	0.0380742
8.2983	-0.0229331	0.229993	0.184403	0.03808
8.30444	-0.0229547	0.229889	0.186906	0.0380857
8.31058	-0.0229778	0.229803	0.195003	0.0381253
8.31673	-0.0230066	0.229793	0.200682	0.0381267
8.32287	-0.0230241	0.229719	0.200715	0.0381218
8.32901	-0.0230413	0.229645	0.200715	0.0381169
8.33515	-0.0230613	0.227609	0.200706	0.0381059
8.3413	-0.0230812	0.216329	0.200743	0.0380841
8.34744	-0.0230987	0.207003	0.200743	0.0380875
8.35358	-0.0231187	0.206916	0.200743	0.0380892
8.35972	-0.023139	0.206858	0.200745	0.0380908
8.36587	-0.0231595	0.206792	0.200743	0.0380943
8.37201	-0.0231799	0.206726	0.200741	0.0380908
8.37815	-0.0232007	0.206632	0.201638	0.0380872
8.38429	-0.0232214	0.206571	0.210223	0.0380767
8.39044	-0.0232466	0.206505	0.214112	0.038068
8.39658	-0.0232664	0.20644	0.216049	0.0380889
8.40272	-0.0232865	0.206387	0.217017	0.0380921
8.40886	-0.0233065	0.206322	0.217979	0.0380925
8.415	-0.0233267	0.206257	0.217988	0.0380915
8.42115	-0.0233452	0.20619	0.217985	0.0380905
8.42729	-0.0233629	0.204451	0.217982	0.0381075
8.43343	-0.0233818	0.202703	0.217984	0.038097
8.43957	-0.0234021	0.192047	0.217983	0.0380863
8.44572	-0.0234226	0.184739	0.217983	0.0380639
8.45186	-0.0234431	0.184604	0.217956	0.0380815
8.458	-0.0234627	0.184509	0.217971	0.0380882
8.46414	-0.0234842	0.179457	0.217977	0.0380911
8.47029	-0.0235058	0.167967	0.217972	0.0380922
8.47643	-0.0235288	0.161414	0.217966	0.0380932
8.48257	-0.0235487	0.161292	0.217966	0.0380994
8.48871	-0.0235686	0.16122	0.217966	0.0380971
8.49485	-0.0235878	0.161141	0.217966	0.0380947
8.501	-0.0236082	0.161077	0.21798	0.03809
8.50714	-0.0236289	0.161001	0.217984	0.0380938
8.51328	-0.0236497	0.160937	0.217987	0.0380992
8.51942	-0.0236705	0.160873	0.217988	0.0381007
8.52557	-0.0236911	0.154268	0.217985	0.0381023
8.53171	-0.0237146	0.144037	0.217983	0.0377983
8.53785	-0.0237362	0.140331	0.217994	0.0374926
8.54399	-0.0237555	0.14025	0.217996	0.0368768
8.55014	-0.0237746	0.140191	0.217997	0.0277084
8.55628	-0.0237945	0.140129	0.217996	0.0196975
8.56242	-0.0238169	0.140052	0.217995	0.0196509
8.56856	-0.0238394	0.139975	0.21797	0.0196554
8.57471	-0.023858	0.139897	0.217971	0.0196601
8.58085	-0.0238781	0.139828	0.217971	0.0196616
8.58699	-0.0238992	0.137227	0.217971	0.0196732
8.59313	-0.0239202	0.134611	0.217986	0.0196802
8.59927	-0.023941	0.123439	0.217986	0.0196717
8.60542	-0.0239618	0.11732	0.217986	0.0196631
8.61156	-0.0239828	0.117203	0.217986	0.0196436
8.6177	-0.0239976	0.117161	0.217966	0.019645
8.62384	-0.0240176	0.117137	0.217957	0.0196554
8.62999	-0.024038	0.11708	0.217954	0.0196659
8.63613	-0.0240586	0.117016	0.217951	0.0196737
8.64227	-0.0240791	0.116951	0.217945	0.0196717
8.64841	-0.0241058	0.116882	0.215938	0.0196696
8.65456	-0.0241292	0.11681	0.21392	0.0196581
8.6607	-0.0241466	0.116738	0.209894	0.0196704
8.66684	-0.0241666	0.114502	0.201316	0.0196732
8.67298	-0.0241866	0.103939	0.200734	0.0196759
8.67913	-0.0242052	0.0954362	0.200726	0.0196768
8.68527	-0.0242256	0.0952995	0.200695	0.0196743
8.69141	-0.0242467	0.0952172	0.200696	0.0196719
8.69755	-0.0242677	0.095135	0.200697	0.0196687
8.70369	-0.0242894	0.0950603	0.20069	0.0196655
8.70984	-0.0243117	0.0950144	0.200682	0.0196585
8.71598	-0.0243333	0.094958	0.199336	0.0196374
8.72212	-0.024355	0.0948894	0.191217	0.0196478
8.72826	-0.0243709	0.0948207	0.184446	0.0196491
8.73441	-0.0243892	0.0947558	0.184392	0.0196505
8.74055	-0.0244092	0.0946967	0.18436	0.0196698
8.74669	-0.0244308	0.0946341	0.18436	0.0196638
8.75283	-0.0244523	0.0945715	0.184359	0.0196576
8.75898	-0.0244735	0.0945136	0.183057	0.0196441
8.76512	-0.0244939	0.0944504	0.181748	0.0196494
8.77126	-0.0245145	0.0943811	0.179124	0.0196557
8.7774	-0.0245351	0.0943117	0.170304	0.0196576
8.78354	-0.0245536	0.0942309	0.166677	0.0196574
8.78969	-0.0245738	0.0941764	0.166671	0.0196571
8.79583	-0.0245946	0.0941376	0.166679	0.0196392
8.80197	-0.0246154	0.0940852	0.166694	0.0196515
8.80811	-0.0246395	0.0940221	0.166694	0.0196834
8.81426	-0.0236118	0.0939515	0.166693	0.0196856
8.8204	-0.0221349	0.0938809	0.166686	0.0196861
8.82654	-0.0219278	0.0938159	0.160425	0.0196836
8.83268	-0.0217283	0.0937509	0.152586	0.0196811
8.83883	-0.0217434	0.0928103	0.150966	0.0196562
8.84497	-0.0217631	0.0918644	0.15097	0.0196529
8.85111	-0.0217823	0.0803462	0.150975	0.0196746
8.85725	-0.0218036	0.0706375	0.150966	0.0196733
8.8634	-0.021825	0.0705499	0.150956	0.0196719
8.86954	-0.0218468	0.0705005	0.149049	0.0196637
8.87568	-0.0218674	0.0704227	0.147131	0.0196729
8.88182	-0.021888	0.0703448	0.13859	0.0196768
8.88796	-0.0219102	0.0702894	0.133856	0.0196678
8.89411	-0.0219271	0.0702285	0.133825	0.0196587
8.90025	-0.0219462	0.0701675	0.13382	0.0196393
8.90639	-0.0219672	0.0701041	0.133818	0.0196435
8.91253	-0.0219882	0.0700407	0.133816	0.0196421
8.91868	-0.0220109	0.0699727	0.133805	0.0196407
8.92482	-0.022032	0.0699224	0.132801	0.0196453
8.93096	-0.022053	0.0698621	0.131792	0.0196463
8.9371	-0.0220744	0.0697875	0.129766	0.019643
8.94325	-0.0220895	0.0697129	0.121687	0.0196398
8.94939	-0.0221084	0.0696743	0.117609	0.0196599
8.95553	-0.022129	0.069625	0.117561	0.0196631
8.96167	-0.0221495	0.0695629	0.117554	0.0196635
8.96782	-0.0221735	0.0695002	0.117555	0.0196638
8.97396	-0.0221957	0.0692916	0.117556	0.0196714
8.9801	-0.0222178	0.0690821	0.117551	0.0196695
8.98624	-0.0212168	0.0591409	0.117546	0.0196676
8.99238	-0.019577	0.0493779	0.117521	0.0196497
8.99853	-0.01895	0.0492057	0.11756	0.0196587
9.00467	-0.0189667	0.0491414	0.117578	0.0196607
9.01081	-0.0189863	0.0490775	0.117578	0.0196627
9.01695	-0.0190068	0.0490069	0.117577	0.019662
9.0231	-0.0190272	0.0489358	0.117571	0.0196613
9.02924	-0.0190465	0.0488716	0.117569	0.0196556
9.03538	-0.0190668	0.0488014	0.109783	0.0196474
9.04152	-0.0190876	0.0487338	0.100975	0.0196392
9.04767	-0.0191084	0.0486674	0.0999396	0.0196577
9.05381	-0.0191336	0.048601	0.0999377	0.0196624
9.05995	-0.0191553	0.0485293	0.0999518	0.0196671
9.06609	-0.0191712	0.0484564	0.0999448	0.0196686
9.07223	-0.0191891	0.0484247	0.0999377	0.0196694
9.07838	-0.017742	0.0483898	0.0999221	0.0196682
9.08452	-0.016227	0.0483504	0.0999018	0.019667
9.09066	-0.0161831	0.0482909	0.0999189	0.0196537
9.0968	-0.0162023	0.0482207	0.0999177	0.0196264
9.10295	-0.0162229	0.0481505	0.0999164	0.0196293
9.10909	-0.0162436	0.0480706	0.0999099	0.019644
9.11523	-0.0162641	0.0480038	0.099924	0.0196542
9.12137	-0.0162832	0.0479371	0.099936	0.0196558
9.12752	-0.0163024	0.0478741	0.0999416	0.0196649
9.13366	-0.0163225	0.0478064	0.0999332	0.0196681
9.1398	-0.0163428	0.0477387	0.0999248	0.019667
9.14594	-0.0163631	0.0476749	0.0999187	0.0196658
9.15209	-0.0163817	0.0476112	0.0999126	0.0196603
9.15823	-0.0164012	0.0475368	0.0982026	0.019661
9.16437	-0.0164207	0.0474736	0.0964824	0.0196625
9.17051	-0.016268	0.0474297	0.0930483	0.0197068
9.17665	-0.0146737	0.0473666	0.085405	0.0250995
9.1828	-0.0132509	0.0473034	0.0846017	0.0342413
9.18894	-0.0132628	0.0472209	0.0846029	0.0361792
9.19508	-0.0132838	0.0471296	0.0845971	0.0380742
9.20122	-0.0133048	0.0470829	0.0845911	0.038086
9.20737	-0.0133264	0.0470226	0.0845764	0.0380861
9.21351	-0.0133459	0.0469598	0.0845797	0.0380857
9.21965	-0.0133662	0.0468969	0.0845976	0.0380853
9.22579	-0.0133868	0.0468557	0.0846025	0.0380845
9.23194	-0.0134074	0.0468023	0.0846075	0.0380658
9.23808	-0.013424	0.0467488	0.0846156	0.0380851
9.24422	-0.0134414	0.0466895	0.0846156	0.0380778
9.25036	-0.012181	0.0466253	0.0846021	0.0380703
9.25651	-0.0107643	0.0465611	0.0845933	0.0380547
9.26265	-0.0106275	0.0464838	0.0845964	0.0380747
9.26879	-0.0106475	0.0464433	0.0845962	0.0380799
9.27493	-0.0106683	0.04638	0.084596	0.0380824
9.28107	-0.0106895	0.0463164	0.0845959	0.0380849
9.28722	-0.00944159	0.0462425	0.0845961	0.0380835
9.29336	-0.00782253	0.0461556	0.0845957	0.0380821
9.2995	-0.00765006	0.046094	0.0845952	0.0380786
9.30564	-0.00757828	0.0460308	0.0845764	0.0380839
9.31179	-0.00750706	0.0459764	0.0845914	0.0380817
9.31793	-0.00752693	0.0459172	0.0845978	0.0380794
9.32407	-0.00754735	0.0458508	0.084604	0.0380698
9.33021	-0.00693911	0.0457843	0.0846094	0.0380802
9.33636	-0.00544241	0.0457254	0.0846172	0.0380758
9.3425	-0.00501375	0.0456544	0.0846205	0.0380713
9.34864	-0.00459146	0.0455833	0.084618	0.0380813
9.35478	-0.00460735	0.0455034	0.0846156	0.0380809
9.36092	-0.00462333	0.0454498	0.0846055	0.0380805
9.36707	-0.00413302	0.0453989	0.0846074	0.0380704
9.37321	-0.00255549	0.045348	0.0846003	0.0380431
9.37935	-0.00202377	0.0452862	0.0845931	0.038039
9.38549	-0.0017708	0.0452228	0.0845764	0.0380397
9.39164	-0.00165626	0.0451594	0.0845627	0.038056
9.39778	-0.00154254	0.0450787	0.0827486	0.0380611
9.40392	-0.00125535	0.0449926	0.0809238	0.0380661
9.41006	0.000189325	0.0449405	0.0772681	0.0380669
9.41621	0.00133525	0.044881	0.0686276	0.0380738
9.42235	0.00132174	0.0448157	0.0672783	0.0380723
9.42849	0.0013011	0.0447503	0.0672405	0.0380707
9.43463	0.00128045	0.0446836	0.0672409	0.0380799
9.44078	0.00140757	0.0446283	0.0672457	0.0380835
9.44692	0.00303229	0.0445753	0.0672504	0.0380869
9.45306	0.00376756	0.0445222	0.0672545	0.0380918
9.4592	0.0041244	0.0444661	0.0672612	0.0380925
9.46534	0.00447901	0.0444161	0.067261	0.0380764
9.47149	0.00487555	0.044354	0.0672608	0.0380603
9.47763	0.00637797	0.0442894	0.0672579	0.0380585
9.48377	0.00691998	0.0442249	0.0672665	0.0380568
9.48991	0.00717876	0.0441476	0.0672706	0.0380531
9.49606	0.00729542	0.0440835	0.0672575	0.0380903
9.5022	0.00741124	0.0440194	0.0672444	0.0380867
9.50834	0.0076433	0.0439639	0.0672492	0.0380829
9.51448	0.00923945	0.0439035	0.0672505	0.0380741
9.52063	0.00990383	0.0438342	0.0672396	0.0380639
9.52677	0.0102249	0.0437649	0.0672287	0.0380793
9.53291	0.0103738	0.0437048	0.0672192	0.0380871
9.53905	0.0105217	0.0436396	0.0672421	0.0380887
9.54519	0.0105672	0.0435745	0.0672422	0.0380867
9.55134	0.0119711	0.0435025	0.0672261	0.0380847
9.55748	0.0126402	0.0434489	0.0672448	0.0380847
9.56362	0.0129637	0.0433954	0.0672497	0.0380652
9.56976	0.0132851	0.0433323	0.0672713	0.0380666
9.57591	0.0133568	0.0432774	0.0672657	0.038072
9.58205	0.0149645	0.0432226	0.06726	0.0380837
9.58819	0.0157219	0.0431672	0.0672477	0.0380874
9.59433	0.0164742	0.0431033	0.0672409	0.0401927
9.60048	0.0170701	0.0430393	0.0672307	0.0504015
9.60662	0.0185593	0.0429936	0.0672226	0.0544941
9.61276	0.0194392	0.0429261	0.0672461	0.0565314
9.6189	0.0194254	0.0428584	0.0672651	0.0585566
9.62505	0.0194064	0.0427857	0.0672747	0.0585667
9.63119	0.0203779	0.0427207	0.0672778	0.0585648
9.63733	0.0219488	0.042654	0.0672808	0.0585591
9.64347	0.0225251	0.0425627	0.0672869	0.0585629
9.64961	0.0225089	0.0425081	0.0672789	0.0585645
9.65576	0.0224948	0.0424538	0.0672709	0.0585578
9.6619	0.0235682	0.0423994	0.0672484	0.0585511
9.66804	0.0250292	0.0423389	0.0672469	0.0585845
9.67418	0.0252095	0.0422784	0.0672307	0.0585854
9.68033	0.0252854	0.0422139	0.0672165	0.0585827
9.68647	0.0253607	0.0421494	0.0672177	0.0585799
9.69261	0.0264972	0.0420686	0.0672245	0.0585736
9.69875	0.0281346	0.0419808	0.067238	0.0585713
9.7049	0.0283672	0.0419262	0.0672516	0.058569
9.71104	0.0285915	0.0418692	0.0672611	0.0585625
9.71718	0.0285782	0.0418021	0.0672552	0.0585741
9.72332	0.0300354	0.041735	0.0672491	0.0627522
9.72947	0.031548	0.0416665	0.0672327	0.072202
9.73561	0.0315582	0.0416155	0.0672475	0.0748563
9.74175	0.0315594	0.0415612	0.0672489	0.0774702
9.74789	0.0315474	0.0414982	0.0672503	0.0774963
9.75403	0.0331065	0.0414345	0.0672508	0.0774964
9.76018	0.0346958	0.0413708	0.0672495	0.0774965
9.76632	0.0346956	0.0412612	0.0672482	0.0775001
9.77246	0.034686	0.0412214	0.0672617	0.0775006
9.7786	0.0349523	0.0411573	0.0672641	0.0775011
9.78475	0.0363632	0.0410931	0.0672589	0.0775158
9.79089	0.0374937	0.0410275	0.0672537	0.0775426
9.79703	0.0374811	0.04096	0.0672469	0.0798825
9.80317	0.0374612	0.0409152	0.0672772	0.0898464
9.80932	0.0379757	0.0408591	0.0672801	0.0936976
9.81546	0.0395911	0.0407946	0.067278	0.0975123
9.8216	0.0401316	0.0407301	0.067276	0.0975379
9.82774	0.0406656	0.0406389	0.0672689	0.09754
9.83388	0.041631	0.0405703	0.0672618	0.0975343
9.84003	0.0431256	0.0405219	0.0672614	0.0975285
9.84617	0.0433693	0.0404632	0.0672611	0.0975471
9.85231	0.0434779	0.0404044	0.0672516	0.0975588
9.85845	0.0435858	0.0403465	0.067253	0.101698
9.8646	0.0447887	0.0402865	0.0672523	0.110481
9.87074	0.046369	0.040223	0.0672516	0.112829
9.87688	0.0465434	0.0401595	0.0672581	0.115138
9.88302	0.0466148	0.0400956	0.0672566	0.115183
9.88917	0.0466857	0.0400289	0.067255	0.115198
9.89531	0.0479118	0.0399709	0.0672859	0.115198
9.90145	0.0493565	0.0399183	0.0672832	0.115197
9.90759	0.0495645	0.0398701	0.0672804	0.12502
9.91374	0.0497701	0.039812	0.0672719	0.135168
9.91988	0.0513845	0.0449056	0.0672716	0.135344
9.92602	0.052789	0.0547833	0.0672712	0.135461
9.93216	0.0527823	0.0571627	0.0672516	0.135485
9.9383	0.0535027	0.0582978	0.0672554	0.135512
9.94445	0.0549989	0.0594256	0.0672565	0.135541
9.95059	0.0553732	0.059369	0.0672513	0.143138
9.95673	0.0557407	0.0593054	0.0672461	0.15249
9.96287	0.0557231	0.0592326	0.0672458	0.154291
9.96902	0.0567203	0.0591974	0.0672454	0.154299
9.97516	0.0583093	0.0591506	0.0672548	0.154297
9.9813	0.0585897	0.0590899	0.0672569	0.154292
9.98744	0.0588624	0.059022	0.0672552	0.154288
9.99359	0.060138	0.0589541	0.0672535	0.159309
9.99973	0.061551	0.0588791	0.0672495	0.16915
10.0059	0.0616663	0.058814	0.0672488	0.174004
10.012	0.0622097	0.0587539	0.0672565	0.174048
10.0182	0.0638113	0.0586938	0.0672554	0.17405
10.0243	0.064855	0.0586348	0.0672542	0.174099
10.0304	0.0648439	0.0585735	0.0672542	0.177677
10.0366	0.0648251	0.0585122	0.0672528	0.186643
10.0427	0.065448	0.0584552	0.0672299	0.18942
10.0489	0.066933	0.0583981	0.0672343	0.192159
10.055	0.0677754	0.0623627	0.0672324	0.198524
10.0612	0.067761	0.0737398	0.0672305	0.208672
10.0673	0.067743	0.0810464	0.0672284	0.212468
10.0734	0.0686485	0.0810257	0.0672533	0.212515
10.0796	0.0702162	0.0809617	0.0672478	0.212528
10.0857	0.070532	0.0808801	0.067242	0.220591
10.0919	0.0706752	0.0808133	0.0672224	0.230024
10.098	0.0708173	0.0807326	0.0672162	0.231387
10.1041	0.0714137	0.0806702	0.0672245	0.231401
10.1103	0.0728868	0.0806223	0.0672241	0.231415
10.1164	0.07375	0.0805609	0.0672237	0.239
10.1226	0.0737882	0.080498	0.0672364	0.249092
10.1287	0.0754151	0.0804266	0.067246	0.250224
10.1349	0.077	0.0803552	0.0672511	0.251303
10.141	0.0769981	0.0802998	0.0672523	0.252003
10.1471	0.0775526	0.0802507	0.0672481	0.260732
10.1533	0.0790661	0.08791	0.067244	0.268877
10.1594	0.0800099	0.0984355	0.0672438	0.268947
10.1656	0.0799968	0.0998505	0.0672436	0.271975
10.1717	0.0811137	0.10049	0.0672406	0.282019
10.1779	0.0827114	0.100771	0.0672472	0.285572
10.184	0.0831787	0.101051	0.0672496	0.287337
10.1901	0.0832299	0.100998	0.0672424	0.289091
10.1963	0.0846421	0.100942	0.0672352	0.294089
10.2024	0.0853087	0.100909	0.0672341	0.303388
10.2086	0.0859708	0.100844	0.0672331	0.305574
10.2147	0.0859554	0.100779	0.0672277	0.307718
10.2209	0.0862092	0.10071	0.0672236	0.316205
10.227	0.0878235	0.10648	0.0672195	0.326041
10.2331	0.0884912	0.117534	0.0672269	0.326729
10.2393	0.0891532	0.122744	0.0672401	0.327363
10.2454	0.0898963	0.122717	0.0672533	0.32749
10.2516	0.0913959	0.122658	0.0672527	0.336514
10.2577	0.0917613	0.122594	0.067252	0.345594
10.2638	0.0921198	0.122562	0.0672345	0.345732
10.27	0.0934292	0.124423	0.0672425	0.349069
10.2761	0.0950149	0.134501	0.0672425	0.359231
10.2823	0.0952731	0.1386	0.0672425	0.366103
10.2884	0.0952562	0.140607	0.0672398	0.366163
10.2946	0.095238	0.142602	0.0672338	0.372407
10.3007	0.0966223	0.142565	0.0672209	0.381833
10.3068	0.0980735	0.142674	0.0672304	0.383454
10.313	0.0981157	0.153958	0.0672341	0.385028
10.3191	0.0980965	0.165271	0.0672348	0.393648
10.3253	0.0980799	0.165383	0.0672339	0.403638
10.3314	0.0993383	0.165325	0.067233	0.409922
10.3376	0.100971	0.167385	0.0672249	0.418728
10.3437	0.101326	0.177914	0.067224	0.422661
10.3498	0.101308	0.182124	0.0672232	0.422689
10.356	0.101567	0.184183	0.0672195	0.430505
10.3621	0.103068	0.185158	0.067214	0.440611
10.3683	0.103678	0.186126	0.0672144	0.442875
10.3744	0.103971	0.187127	0.0672112	0.44512
10.3806	0.104263	0.198553	0.0672079	0.454476
10.3867	0.104735	0.203556	0.0672409	0.461578
10.3928	0.106319	0.205966	0.0672479	0.468217
10.399	0.106862	0.20836	0.0672547	0.478058
10.4051	0.107399	0.209269	0.0672518	0.481311
10.4113	0.107384	0.219081	0.0672489	0.482436
10.4174	0.107868	0.228026	0.0672378	0.491436
10.4235	0.109274	0.22802	0.0672438	0.499378
10.4297	0.11019	0.227961	0.0672394	0.5052
10.4358	0.110181	0.231498	0.067235	0.515302
10.442	0.111176	0.242809	0.0672256	0.522011
10.4481	0.112785	0.246648	0.0672275	0.531379
10.4543	0.113079	0.250443	0.0672363	0.538476
10.4604	0.113212	0.257328	0.0672424	0.538554
10.4665	0.113343	0.267786	0.0672375	0.541681
10.4727	0.114654	0.2713	0.0672325	0.551516
10.4788	0.116151	0.271264	0.0672221	0.559392
10.485	0.116318	0.271212	0.0672025	0.568242
10.4911	0.116633	0.279718	0.0672149	0.575962
10.4973	0.118199	0.290722	0.0672274	0.576016
10.5034	0.118812	0.293543	0.0672329	0.57944
10.5095	0.11942	0.303795	0.0672353	0.589434
10.5157	0.119404	0.31369	0.0672377	0.59606
10.5218	0.119874	0.313691	0.0672424	0.596101
10.528	0.121348	0.321344	0.0672475	0.603535
10.5341	0.12183	0.332767	0.0672487	0.612822
10.5403	0.122059	0.336564	0.0672425	0.617019
10.5464	0.122163	0.336714	0.0672363	0.626779
10.5525	0.122266	0.34717	0.0672228	0.630528
10.5587	0.122602	0.357569	0.0672288	0.634242
10.5648	0.12423	0.357616	0.0672612	0.640812
10.571	0.124861	0.361481	0.0672604	0.65009
10.5771	0.125487	0.372651	0.0672595	0.653939
10.5833	0.125472	0.376307	0.0672533	0.664129
10.5894	0.125567	0.379917	0.0672485	0.673196
10.5955	0.127069	0.385836	0.0672249	0.673252
10.6017	0.127766	0.395709	0.0672308	0.679059
10.6078	0.128458	0.399616	0.0672325	0.688541
10.614	0.128442	0.399612	0.0672342	0.69039
10.6201	0.128421	0.40879	0.0672474	0.692194
10.6262	0.128401	0.420067	0.0672506	0.701562
10.6324	0.129938	0.426645	0.0672438	0.711585
10.6385	0.131533	0.437156	0.067237	0.712236
10.6447	0.131571	0.440177	0.0672413	0.714634
10.6508	0.131555	0.443154	0.0672432	0.723452
10.657	0.132039	0.450722	0.0672451	0.729878
10.6631	0.133446	0.461766	0.0672433	0.738398
10.6692	0.133899	0.469221	0.0672415	0.748538
10.6754	0.134345	0.47937	0.0672309	0.750248
10.6815	0.134327	0.482401	0.0672052	0.751901
10.6877	0.134307	0.485391	0.0672091	0.761228
10.6938	0.134285	0.4923	0.06723	0.768966
10.7	0.134263	0.503644	0.0672372	0.77618
10.7061	0.135489	0.510331	0.0672443	0.786115
10.7122	0.13711	0.520904	0.0672666	0.788819
10.7184	0.137291	0.529234	0.0672698	0.789444
10.7245	0.137463	0.539665	0.0672676	0.798462
10.7307	0.137444	0.550752	0.0672654	0.802703
10.7368	0.137423	0.551469	0.067258	0.806914
10.743	0.137401	0.553437	0.0672437	0.810854
10.7491	0.13738	0.563266	0.0672389	0.821026
10.7552	0.138042	0.567197	0.0672247	0.824183
10.7614	0.139535	0.571093	0.0672248	0.827298
10.7675	0.140347	0.575729	0.0672237	0.831684
10.7737	0.140332	0.586985	0.0672226	0.841089
10.7798	0.140312	0.594278	0.0671997	0.846146
10.7859	0.140294	0.604697	0.0671989	0.846975
10.7921	0.140273	0.614415	0.0672292	0.856881
10.7982	0.140252	0.614427	0.0672442	0.866021
10.8044	0.140229	0.614385	0.0672497	0.866086
10.8105	0.140212	0.614351	0.0672517	0.869676
10.8167	0.140193	0.624437	0.0672538	0.878503
10.8228	0.140174	0.645735	0.0672679	0.881141
10.8289	0.140157	0.656937	0.0672631	0.88243
10.8351	0.140228	0.664163	0.067258	0.88371
10.8412	0.141798	0.675655	0.0672437	0.886309
10.8474	0.143287	0.6778	0.0672281	0.896344
10.8535	0.143276	0.679889	0.0672324	0.903823
10.8597	0.143255	0.688353	0.0672368	0.903868
10.8658	0.143234	0.698992	0.0672361	0.903905
10.8719	0.14321	0.701136	0.0672355	0.909904
10.8781	0.143194	0.704472	0.0672328	0.919212
10.8842	0.143175	0.715643	0.0672405	0.922575
10.8904	0.143765	0.723473	0.0672323	0.922614
10.8965	0.145205	0.730981	0.067224	0.922626
10.9027	0.146042	0.740955	0.0672057	0.930061
10.9088	0.146027	0.743352	0.0672022	0.939849
10.9149	0.146006	0.745308	0.0672276	0.942264
10.9211	0.145986	0.756631	0.0672404	0.942282
10.9272	0.145966	0.765998	0.0672359	0.942276
10.9334	0.145945	0.771	0.0672314	0.942271
10.9395	0.145925	0.781478	0.0672226	0.94825
10.9456	0.145904	0.787	0.0672454	0.957431
10.9518	0.145886	0.787807	0.0672609	0.959048
10.9579	0.145866	0.798918	0.0672665	0.959835
10.9641	0.145846	0.804034	0.0672632	0.960616
10.9702	0.145961	0.809114	0.0672598	0.960629
10.9764	0.147578	0.813289	0.0672598	0.966247
10.9825	0.148319	0.823411	0.0672598	0.976456
10.9886	0.148679	0.826394	0.0672423	0.978782
10.9948	0.148845	0.829336	0.0672388	0.979928
11.0009	0.148915	0.83804	0.0672354	0.9805
11.0071	0.148985	0.849484	0.0672152	0.980783
11.0132	0.148967	0.852141	0.0672144	0.981065
11.0194	0.148951	0.853188	0.0672164	0.981066
11.0255	0.148933	0.86374	0.0672147	0.981066
11.0316	0.148913	0.86847	0.067213	0.981056
11.0378	0.148892	0.870781	0.067213	0.981091
11.0439	0.14887	0.873078	0.0672339	0.986146
11.0501	0.148849	0.875482	0.0672482	0.995559
11.0562	0.148829	0.886633	0.0672493	0.997799
11.0624	0.148808	0.895331	0.0672488	0.998902
11.0685	0.148789	0.895329	0.0672482	0.999439
11.0746	0.14877	0.895275	0.0672273	0.999973
11.0808	0.148749	0.897521	0.0672353	0.999992
11.0869	0.148728	0.90742	0.0672434	0.999997
11.0931	0.148705	0.911195	0.0672455	0.999998
11.0992	0.148685	0.914933	0.0672534	0.999994
11.1053	0.148664	0.922537	0.0672573	0.99999
11.1115	0.148647	0.933797	0.0672611	1
11.1176	0.148626	0.937477	0.0672817	0.999995
11.1238	0.148605	0.93745	0.0673024	0.99999
11.1299	0.148583	0.93742	0.0675319	0.999977
11.1361	0.148567	0.945706	0.0761402	0.999959
11.1422	0.148548	0.956144	0.0803586	0.999965
11.1483	0.148528	0.957212	0.0824656	0.999966
11.1545	0.148508	0.958225	0.0845602	0.999971
11.1606	0.148488	0.958169	0.08458	0.999977
11.1668	0.148467	0.958123	0.0845828	0.999978
11.1729	0.148446	0.958066	0.0845897	0.999976
11.1791	0.148425	0.962993	0.0845852	0.999973
11.1852	0.148403	0.973981	0.0845808	0.999972
11.1913	0.148379	0.980019	0.0845517	0.99997
11.1975	0.148358	0.980008	0.0845367	0.999969
11.2036	0.148336	0.979975	0.0845697	0.99999
11.2098	0.148313	0.97991	0.0845756	0.999996
11.2159	0.148293	0.979845	0.0845771	0.999996
11.2221	0.148276	0.979775	0.0845787	0.999996
11.2282	0.148256	0.979712	0.0845861	0.999994
11.2343	0.148238	0.979639	0.0845986	0.999987
11.2405	0.148217	0.979567	0.0846111	0.999974
11.2466	0.148196	0.984382	0.0846112	0.99997
11.2528	0.148176	0.994653	0.0846105	0.999965
11.2589	0.148154	0.997349	0.0846088	0.999947
11.265	0.148133	1	0.0846071	0.999946
11.2712	0.14811	0.999953	0.0845856	0.998755
11.2773	0.148089	0.999889	0.0845831	0.997558
11.2835	0.148068	0.999825	0.0845807	0.995159
11.2896	0.148047	0.999775	0.0845805	0.985751
11.2958	0.148027	0.999722	0.0845803	0.98109
11.3019	0.148007	0.999663	0.0845759	0.981061
11.308	0.147986	0.9996	0.084579	0.981067
11.3142	0.147965	0.999536	0.0845791	0.981075
11.3203	0.147945	0.999466	0.0845793	0.981074
11.3265	0.147925	0.999396	0.0845881	0.981073
11.3326	0.147904	0.999311	0.0845982	0.981042
11.3388	0.147883	0.999244	0.0846084	0.977278
11.3449	0.147823	0.999188	0.0846149	0.973492
11.351	0.146166	0.999132	0.0919666	0.96332
11.3572	0.144541	0.999072	0.0996181	0.960632
11.3633	0.144508	0.998999	0.0999361	0.96062
11.3695	0.144489	0.998925	0.0999355	0.960624
11.3756	0.144468	0.998902	0.0999331	0.959952
11.3818	0.144448	0.998842	0.099921	0.959276
11.3879	0.144426	0.99878	0.09993	0.957923
11.394	0.144404	0.998717	0.0999326	0.948793
11.4002	0.144382	0.998653	0.0999351	0.942338
11.4063	0.144361	0.998581	0.0999412	0.942287
11.4125	0.144341	0.99222	0.0999432	0.942285
11.4186	0.14432	0.98179	0.0999396	0.942284
11.4248	0.144302	0.977675	0.099936	0.939966
11.4309	0.144283	0.977596	0.101556	0.930194
11.437	0.144264	0.97754	0.110315	0.922668
11.4432	0.144241	0.977479	0.117529	0.921638
11.4493	0.144219	0.977416	0.117569	0.920646
11.4555	0.144194	0.97735	0.117567	0.918662
11.4616	0.144175	0.977285	0.117553	0.909347
11.4677	0.144156	0.977216	0.117532	0.903967
11.4739	0.144136	0.967964	0.11753	0.903929
11.48	0.144116	0.956833	0.1175	0.903923
11.4862	0.144094	0.954829	0.117514	0.903909
11.4923	0.144073	0.95473	0.117535	0.9008
11.4985	0.144054	0.954659	0.117536	0.89081
11.5046	0.144034	0.954622	0.117537	0.883813
11.5107	0.144013	0.953783	0.117537	0.883771
11.5169	0.143992	0.95294	0.123758	0.88377
11.523	0.143971	0.951317	0.13187	0.883748
11.5292	0.143953	0.940721	0.133791	0.88196
11.5353	0.143933	0.933262	0.13381	0.873172
11.5415	0.143912	0.933151	0.133813	0.866144
11.5476	0.143588	0.933071	0.133808	0.866083
11.5537	0.143262	0.933012	0.133803	0.866052
11.5599	0.14263	0.930406	0.133807	0.862892
11.566	0.141149	0.927784	0.133807	0.853003
11.5722	0.140884	0.922599	0.133808	0.846207
11.5783	0.140857	0.911186	0.141764	0.846155
11.5845	0.140836	0.909979	0.150364	0.839811
11.5906	0.140816	0.90953	0.150695	0.830442
11.5967	0.140795	0.909085	0.150823	0.827375
11.6029	0.140771	0.899094	0.150951	0.827328
11.609	0.140753	0.889815	0.15096	0.827323
11.6152	0.140733	0.889707	0.150986	0.82057
11.6213	0.140712	0.886998	0.150989	0.8104
11.6274	0.140691	0.884273	0.154472	0.806969
11.6336	0.140669	0.878889	0.162303	0.805898
11.6397	0.140648	0.867621	0.164503	0.796888
11.6459	0.140627	0.86697	0.165591	0.788851
11.652	0.140605	0.866895	0.166129	0.788793
11.6582	0.140589	0.864495	0.166664	0.788285
11.6643	0.140569	0.862081	0.169662	0.787775
11.6704	0.140548	0.857305	0.178449	0.777921
11.6766	0.140527	0.846577	0.181408	0.769058
11.6827	0.140507	0.845253	0.182875	0.769004
11.6889	0.140487	0.843919	0.183608	0.765535
11.695	0.140466	0.842585	0.184337	0.756186
11.7012	0.140445	0.83107	0.184361	0.750243
11.7073	0.140423	0.822069	0.184373	0.748578
11.7134	0.140402	0.819485	0.190663	0.746938
11.7196	0.140381	0.81694	0.198794	0.743658
11.7257	0.138809	0.80667	0.199752	0.733563
11.7319	0.137184	0.801316	0.200668	0.729972
11.738	0.137114	0.799346	0.20176	0.729941
11.7442	0.137093	0.797396	0.210351	0.72993
11.7503	0.137074	0.793532	0.217888	0.722747
11.7564	0.137052	0.782335	0.217958	0.71391
11.7626	0.137031	0.778645	0.21796	0.712244
11.7687	0.137016	0.778529	0.217961	0.710767
11.7749	0.136996	0.775644	0.218158	0.700805
11.781	0.136976	0.772743	0.225764	0.692302
11.7871	0.136954	0.762117	0.233217	0.692245
11.7933	0.136933	0.757163	0.233262	0.692225
11.7994	0.136911	0.757056	0.233263	0.689665
11.8056	0.136883	0.751926	0.234457	0.680231
11.8117	0.136864	0.746766	0.24314	0.67333
11.8179	0.136844	0.735275	0.250692	0.673286
11.824	0.136824	0.733934	0.250764	0.67328
11.8301	0.136805	0.732346	0.254658	0.669425
11.8363	0.136788	0.722334	0.26273	0.659227
11.8424	0.136769	0.713822	0.266916	0.652871
11.8486	0.136747	0.7137	0.26694	0.65001
11.8547	0.136725	0.707209	0.273894	0.64717
11.8609	0.136701	0.695889	0.282399	0.637969
11.867	0.13668	0.6909	0.283999	0.634332
11.8731	0.136661	0.690793	0.284019	0.633759
11.8793	0.136641	0.687081	0.284029	0.624026
11.8854	0.13662	0.683348	0.291316	0.614767
11.8916	0.136599	0.672606	0.299229	0.614342
11.8977	0.136578	0.669191	0.30421	0.61397
11.9039	0.136555	0.664919	0.313051	0.613227
11.91	0.136535	0.660641	0.317598	0.603993
11.9161	0.136515	0.649029	0.317625	0.596137
11.9223	0.136495	0.645823	0.317625	0.596078
11.9284	0.136475	0.645038	0.322617	0.59469
11.9346	0.136452	0.644268	0.330794	0.593293
11.9407	0.13643	0.633851	0.332428	0.583317
11.9468	0.136413	0.624786	0.334023	0.576044
11.953	0.136395	0.624652	0.341538	0.575975
11.9591	0.136376	0.619348	0.350181	0.570574
11.9653	0.136355	0.608281	0.351338	0.561755
11.9714	0.136334	0.602391	0.352005	0.558358
11.9776	0.136313	0.602291	0.359604	0.557024
11.9837	0.136293	0.599137	0.36312	0.555702
11.9898	0.136272	0.595965	0.366612	0.553061
11.996	0.136252	0.585449	0.372015	0.543197
12.0021	0.13623	0.581087	0.380775	0.538553
12.0083	0.13621	0.580978	0.384134	0.538514
12.0144	0.136189	0.570603	0.384168	0.534742
12.0206	0.136173	0.559199	0.391906	0.530948
12.0267	0.136152	0.558147	0.400015	0.521582
12.0328	0.136132	0.555411	0.40482	0.519751
12.039	0.13611	0.545375	0.413334	0.519323
12.0451	0.136089	0.53801	0.417527	0.509246
12.0513	0.136068	0.537898	0.417563	0.499497
12.0574	0.136046	0.537805	0.424191	0.499395
12.0636	0.135802	0.533334	0.431995	0.497992
12.0697	0.135556	0.522152	0.433167	0.496581
12.0758	0.135082	0.515345	0.434724	0.487592
12.082	0.13412	0.511507	0.443519	0.481388
12.0881	0.133918	0.507688	0.450786	0.481341
12.0943	0.133721	0.497031	0.456933	0.475448
12.1004	0.13308	0.493808	0.465077	0.465632
12.1066	0.133928	0.493717	0.467092	0.461653
12.1127	0.135428	0.490076	0.467713	0.461627
12.1188	0.13529	0.486415	0.476292	0.461627
12.125	0.135144	0.474934	0.480291	0.461608
12.1311	0.134657	0.470577	0.484263	0.456503
12.1373	0.133126	0.468078	0.487077	0.447183
12.1434	0.132725	0.46559	0.494752	0.442938
12.1495	0.132698	0.460664	0.499635	0.442904
12.1557	0.132676	0.450452	0.499667	0.442893
12.1618	0.132656	0.449875	0.506341	0.440941
12.168	0.132635	0.449422	0.515013	0.438977
12.1741	0.132614	0.44897	0.518663	0.428908
12.1803	0.132596	0.437866	0.526695	0.422709
12.1864	0.132576	0.427453	0.533163	0.422676
12.1925	0.132556	0.42732	0.53321	0.421942
12.1987	0.132535	0.426768	0.537127	0.421204
12.2048	0.132513	0.426215	0.545597	0.419727
12.211	0.133434	0.415625	0.551333	0.410945
12.2171	0.134928	0.405992	0.559354	0.405071
12.2233	0.135489	0.405111	0.562793	0.405026
12.2294	0.135472	0.404282	0.566204	0.404987
12.2355	0.135452	0.402687	0.568807	0.403976
12.2417	0.13543	0.391292	0.57766	0.402959
12.2478	0.135408	0.38289	0.584394	0.393046
12.254	0.135385	0.382771	0.592616	0.385107
12.2601	0.135364	0.382702	0.600407	0.385053
12.2663	0.135345	0.381014	0.600454	0.385049
12.2724	0.135325	0.371057	0.601975	0.385032
[truncated: 1,095 more rows]

## Sheet: Supp Fig 2f
Spatial frequency	FSC 2-half maps	Phase Randomised Maps	Model v map	FSCtest(P)	FSCwork(P)
0.001001	1	1	1	1	1
0.002332	1	1	0.999087	0.984402	0.984279
0.004664	0.999999	0.999999	0.996002	0.947974	0.948021
0.006996	0.999995	0.999995	0.988793	0.91861	0.918599
0.009328	0.999991	0.999991	0.978132	0.90817	0.908239
0.01166	0.999975	0.999974	0.96685	0.900034	0.900028
0.013993	0.999945	0.999945	0.958676	0.914608	0.914567
0.016325	0.999929	0.999932	0.964022	0.914336	0.91422
0.018657	0.99989	0.999892	0.946585	0.907791	0.907785
0.020989	0.999809	0.999808	0.940974	0.896883	0.897072
0.023321	0.999772	0.999771	0.949379	0.930618	0.930518
0.025653	0.999636	0.999638	0.936258	0.92748	0.928436
0.027985	0.999333	0.999335	0.925789	0.905258	0.902662
0.030317	0.999127	0.99912	0.921642	0.899017	0.90338
0.032649	0.998959	0.998952	0.916522	0.909001	0.908649
0.034981	0.998614	0.998609	0.901818	0.8923	0.890198
0.037313	0.997894	0.997888	0.882466	0.874295	0.874665
0.039646	0.996949	0.996954	0.875265	0.862234	0.86026
0.041978	0.996022	0.99602	0.861741	0.850138	0.839577
0.04431	0.995822	0.99581	0.851305	0.829325	0.820811
0.046642	0.99537	0.99532	0.837995	0.80024	0.807545
0.048974	0.994908	0.994811	0.850058	0.821181	0.814648
0.051306	0.994703	0.994586	0.850579	0.82666	0.831845
0.053638	0.99421	0.994107	0.84965	0.829591	0.830793
0.05597	0.993742	0.993634	0.880979	0.855738	0.851267
0.058302	0.993037	0.99292	0.905115	0.864572	0.868679
0.060634	0.992607	0.992526	0.907549	0.869269	0.869774
0.062966	0.991432	0.991378	0.894256	0.851348	0.854194
0.065299	0.990359	0.990361	0.889912	0.845083	0.846255
0.067631	0.989969	0.990033	0.883093	0.840836	0.838127
0.069963	0.989163	0.989127	0.873174	0.83235	0.82553
0.072295	0.987843	0.987674	0.864527	0.813929	0.812629
0.074627	0.986259	0.986062	0.858569	0.809656	0.809794
0.076959	0.985128	0.985063	0.859931	0.809521	0.809119
0.079291	0.983644	0.983654	0.862294	0.809777	0.81369
0.081623	0.983465	0.983455	0.866536	0.816851	0.818917
0.083955	0.984701	0.984581	0.873672	0.81823	0.820108
0.086287	0.985816	0.985702	0.879321	0.822306	0.831775
0.088619	0.985307	0.985362	0.876324	0.829471	0.835962
0.090951	0.984319	0.984616	0.873415	0.832403	0.836265
0.093284	0.983745	0.984483	0.868126	0.829988	0.830525
0.095616	0.981749	0.982771	0.862989	0.816785	0.817774
0.097948	0.978743	0.978779	0.854421	0.801214	0.806701
0.10028	0.975245	0.966331	0.849314	0.787467	0.791717
0.102612	0.972028	0.920549	0.845456	0.773606	0.775937
0.104944	0.969588	0.714181	0.838911	0.759262	0.763142
0.107276	0.955254	0.285685	0.828912	0.731532	0.743336
0.109608	0.954334	0.247833	0.81658	0.717175	0.720593
0.11194	0.949821	0.207808	0.806126	0.696204	0.701537
0.114272	0.944731	0.140823	0.789133	0.659601	0.674522
0.116604	0.933902	0.128584	0.761671	0.638341	0.639595
0.118937	0.919489	0.135861	0.735971	0.600839	0.604772
0.121269	0.902581	0.120652	0.713384	0.557812	0.571904
0.123601	0.896379	0.088928	0.706831	0.537955	0.554028
0.125933	0.894548	0.061633	0.699702	0.513184	0.529982
0.128265	0.893043	0.049431	0.691752	0.502397	0.522913
0.130597	0.88338	0.045183	0.67992	0.480054	0.491004
0.132929	0.872041	0.057339	0.676708	0.475003	0.482415
0.135261	0.859694	0.06669	0.672582	0.456844	0.487056
0.137593	0.84793	0.055384	0.680881	0.431923	0.451154
0.139925	0.834122	0.043183	0.678134	0.432751	0.42908
0.142257	0.824174	0.049066	0.663135	0.401961	0.40422
0.14459	0.812308	0.043998	0.640726	0.381239	0.397179
0.146922	0.793468	0.018676	0.616746	0.358881	0.367088
0.149254	0.768593	0.014629	0.594475	0.321681	0.35731
0.151586	0.747902	0.009775	0.580292	0.301833	0.312058
0.153918	0.745777	-0.002109	0.591944	0.294027	0.3025
0.15625	0.741854	0.007611	0.607616	0.295532	0.330264
0.158582	0.737055	0.025264	0.616539	0.299641	0.324134
0.160914	0.722891	0.016646	0.59732	0.285077	0.294285
0.163246	0.704692	0.00418	0.581186	0.261862	0.284911
0.165578	0.694282	0.008348	0.584445	0.261133	0.28128
0.16791	0.686223	0.01243	0.599095	0.25721	0.29048
0.170243	0.678973	0.014677	0.595597	0.256922	0.292412
0.172575	0.668398	0.009004	0.591068	0.253063	0.267777
0.174907	0.654063	0.010809	0.594031	0.263459	0.265795
0.177239	0.654515	0.007282	0.608708	0.261955	0.275708
0.179571	0.664257	0.006242	0.621301	0.286091	0.288688
0.181903	0.666031	0.010459	0.62101	0.279155	0.284303
0.184235	0.661564	0.008291	0.615913	0.270575	0.273088
0.186567	0.652848	-0.003061	0.606593	0.260125	0.269367
0.188899	0.648279	-0.016336	0.608805	0.262425	0.280134
0.191231	0.641993	-0.007389	0.615913	0.248961	0.264653
0.193563	0.64633	-0.005106	0.627065	0.27115	0.280697
0.195896	0.652129	-0.005889	0.635675	0.273514	0.286049
0.198228	0.657141	-0.009808	0.646535	0.288912	0.299863
0.20056	0.658475	-0.008847	0.659029	0.293267	0.308487
0.202892	0.659397	-0.003814	0.662437	0.283729	0.299589
0.205224	0.665161	-0.002851	0.669222	0.284696	0.287254
0.207556	0.663605	-0.004793	0.675405	0.278285	0.300233
0.209888	0.654626	-0.002257	0.679054	0.289977	0.305811
0.21222	0.647173	-0.005272	0.681063	0.270021	0.300017
0.214552	0.63332	-0.002194	0.681977	0.27139	0.287399
0.216884	0.617515	0.004164	0.674648	0.26599	0.29051
0.219216	0.592384	0.001975	0.657796	0.260034	0.257296
0.221549	0.560924	-0.00123	0.629389	0.227405	0.228469
0.223881	0.527239	-0.008355	0.599489	0.200274	0.219526
0.226213	0.492852	-0.000545769	0.586294	0.174893	0.195559
0.228545	0.457324	0.002438	0.574673	0.177074	0.182085
0.230877	0.422914	0.003691	0.555545	0.157439	0.178118
0.233209	0.395296	0.002793	0.53062	0.155175	0.16298
0.235541	0.374572	-0.002294	0.509419	0.129418	0.149768
0.237873	0.353861	-0.00147	0.483427	0.120734	0.138761
0.240205	0.31953	-0.000953607	0.453246	0.101367	0.118929
0.242537	0.279817	-0.000989588	0.430678	0.091032	0.105328
0.244869	0.248454	-0.009932	0.422825	0.094261	0.112514
0.247201	0.21679	-0.01192	0.409446	0.085503	0.098643
0.249534	0.188633	-0.008253	0.383198	0.088477	0.081005
0.251866	0.176602	-0.006824	0.331108	0.073717	0.086997
0.254198	0.164269	-0.014076	0.258733	0.069191	0.072934
0.25653	0.130987	-0.012074	0.157898	0.062179	0.076891
0.258862	0.104335	-0.003383	0.069182	0.051248	0.070258
0.261194	0.075094	0.004006	0.020382	0.055399	0.067765
0.263526	0.064226	0.000966526	0.004194	0.03988	0.047754
0.265858	0.075391	-0.003235	-0.015461	0.039661	0.049953
0.26819	0.086229	0.001028	-0.017007	0.033757	0.065308
0.270522	0.089963	0.001933	-0.010375	0.04129	0.050458
0.272854	0.088238	0.004825	-0.009698	0.023823	0.045414
0.275187	0.076718	0.007208	-0.017893	0.01303	0.048298
0.277519	0.045689	0.016435	-0.031091	0.02369	0.023764
0.279851	0.036707	0.018279	-0.020635	0.010025	0.032257
0.282183	0.045647	0.007103	-0.011211	0.02024	0.035146
0.284515	0.049818	-0.003773	-0.022145	0.025354	0.033151
0.286847	0.033772	0.000527804	-0.014435	0.025517	0.036493
0.289179	0.024693	0.005387	0.006706	0.02707	0.040044
0.291511	0.014715	0.006463	0.009775	0.021429	0.032464
0.293843	0.012393	0.003609	7.83743e-05	0.015251	0.023077
0.296175	0.015082	-0.006997	-0.01535	0.013564	0.027206
0.298507	0.021947	-0.016896	-0.013081	0.020191	0.027709
0.30084	0.020647	-0.019302	0.016988	0.016198	0.027734
0.303172	0.014626	-0.01062	0.026467	0.012929	0.031936
0.305504	0.010027	-0.009262	0.011646	0.016464	0.025919
0.307836	0.003885	-0.009393	-0.006676	0.006495	0.024064
0.310168	-0.01111	-0.001054	-0.013978	0.003893	0.017462
0.3125	-0.012861	0.002897	-0.005473	-0.001129	0.025354
0.314832	0.00375	-0.000345096	0.009689	0.014737	0.01164
0.317164	0.014804	-0.009402	0.016881	0.004556	0.014773
0.319496	0.026804	-0.018426	0.018464	0.005548	0.018775
0.321828	0.033859	-0.024898	0.010132	-0.00187	0.033262
0.32416	0.015294	-0.016461	0.004168	0.01182	0.019185
0.326493	0.006771	-0.008654	0.00028585	0.016122	0.016775
0.328825	0.004879	-0.003699	0.000402307	0.000140074	0.019196
0.331157	0.010544	-0.006189	-0.004669	0.003153	0.021859
0.333489	0.011958	-0.008342	-0.007677	0.011022	0.025955
0.335821	0.009521	-0.007802	-0.013365	0.000621687	0.014902
0.338153	0.015485	-0.00932	-0.010863	0.003638	0.014865
0.340485	0.012077	-0.008398	-0.006512	0.002697	0.011971
0.342817	-0.005946	-0.001991	0.002155	-0.006783	0.02122
0.345149	-0.018958	0.001146	0.004246	-0.006368	0.023643
0.347481	-0.010333	-0.003008	0.007547	-0.003397	0.015959
0.349813	0.00203	-0.01038	0.000936755	0.015383	0.011937
0.352146	0.013526	-0.011544	-0.005684	0.007873	0.012797
0.354478	0.002389	-0.002085	-0.001636	-0.003442	0.018358
0.35681	-0.001445	0.002616	0.009764	-0.005821	0.024365
0.359142	8.08835e-05	0.002692	0.008299	-0.007476	0.003222
0.361474	0.002565	0.001907	-0.00015111	0.000663516	0.012119
0.363806	-0.011117	0.004135	-0.002974	0.006828	0.016905
0.366138	-0.00865	0.002378	-0.002155	0.00123	0.009875
0.36847	0.00102	0.006863	-0.000447868	0.000763275	0.013412
0.370802	0.013805	0.004023	-0.006683	0.002758	0.010565
0.373134	0.015722	0.002456	-0.011744	-0.000902525	0.010919

## Sheet: Supp Fig 5
	Uncropped yeast growth plates

## Sheet: Supp Fig6d
Spatial frequency	FSC 2-half maps	Phase Randomised Maps	Model v map	FSCtest	FSCwork
0.001001	1	1	1	1	1
0.002332	1	1	0.999137	0.977686	0.977684
0.004664	1	1	0.995758	0.932444	0.932503
0.006996	0.999999	1	0.98588	0.894228	0.894033
0.009328	0.999998	0.999999	0.972373	0.8865	0.886783
0.01166	0.999994	0.999994	0.970802	0.891662	0.891294
0.013993	0.999986	0.999985	0.97074	0.907623	0.907998
0.016325	0.999981	0.999979	0.96864	0.906136	0.906137
0.018657	0.999954	0.999956	0.954053	0.902792	0.902788
0.020989	0.9999	0.999908	0.936834	0.895614	0.89563
0.023321	0.999809	0.999816	0.940276	0.925665	0.926016
0.025653	0.999556	0.999535	0.916696	0.909209	0.910093
0.027985	0.998914	0.998854	0.891978	0.884977	0.881573
0.030317	0.997862	0.997807	0.897605	0.871001	0.872259
0.032649	0.997296	0.997351	0.901269	0.879897	0.882418
0.034981	0.996707	0.996744	0.892931	0.875621	0.882541
0.037313	0.995635	0.995587	0.892747	0.872078	0.869644
0.039646	0.99401	0.993955	0.875022	0.849202	0.846101
0.041978	0.991374	0.991347	0.853434	0.810363	0.816415
0.04431	0.988242	0.988179	0.825636	0.778534	0.77249
0.046642	0.984809	0.984812	0.805322	0.750519	0.762731
0.048974	0.982494	0.982346	0.828735	0.775409	0.792666
0.051306	0.981988	0.982498	0.843952	0.780462	0.803922
0.053638	0.981844	0.982515	0.852258	0.774085	0.797329
0.05597	0.981845	0.981022	0.874028	0.787052	0.809221
0.058302	0.980674	0.972814	0.890532	0.809826	0.809087
0.060634	0.977442	0.944478	0.902742	0.812464	0.813267
0.062966	0.97234	0.848376	0.893171	0.793584	0.802071
0.065299	0.904474	0.679161	0.884626	0.794491	0.789752
0.067631	0.909036	0.62892	0.881072	0.773962	0.780646
0.069963	0.916458	0.561563	0.877182	0.76365	0.766206
0.072295	0.928818	0.429844	0.880576	0.766464	0.772306
0.074627	0.929802	0.377656	0.878205	0.754514	0.767007
0.076959	0.92776	0.361918	0.882909	0.756547	0.774498
0.079291	0.92542	0.309834	0.889288	0.749846	0.766244
0.081623	0.925607	0.271684	0.887395	0.753729	0.767475
0.083955	0.930388	0.247219	0.894462	0.765312	0.774205
0.086287	0.931693	0.207021	0.895462	0.770615	0.7791
0.088619	0.927897	0.177083	0.891595	0.763367	0.770453
0.090951	0.922824	0.165119	0.884995	0.764822	0.770574
0.093284	0.918489	0.163148	0.884133	0.767547	0.765809
0.095616	0.910098	0.159593	0.877448	0.742543	0.750188
0.097948	0.903069	0.129533	0.867587	0.718671	0.733666
0.10028	0.889264	0.10701	0.855448	0.700099	0.71579
0.102612	0.8757	0.106699	0.845408	0.670027	0.686204
0.104944	0.864569	0.119491	0.842484	0.663721	0.672984
0.107276	0.850805	0.125284	0.830569	0.644969	0.658681
0.109608	0.837851	0.092359	0.812851	0.615436	0.631913
0.11194	0.82015	0.04065	0.787548	0.568158	0.591549
0.114272	0.792727	0.031661	0.768385	0.520686	0.552338
0.116604	0.755523	0.049701	0.747864	0.474535	0.4994
0.118937	0.715526	0.064018	0.720626	0.440394	0.448242
0.121269	0.666969	0.061169	0.683867	0.387801	0.407373
0.123601	0.628986	0.047605	0.664814	0.352231	0.362155
0.125933	0.601576	0.04289	0.652371	0.309292	0.348337
0.128265	0.582177	0.045367	0.636705	0.306229	0.339124
0.130597	0.562213	0.043922	0.617656	0.280799	0.30846
0.132929	0.545139	0.041803	0.595879	0.267986	0.285611
0.135261	0.525352	0.041178	0.572562	0.24477	0.259328
0.137593	0.510058	0.038464	0.563133	0.21728	0.266361
0.139925	0.498263	0.023004	0.573041	0.211373	0.251695
0.142257	0.477512	0.017964	0.563071	0.204471	0.241017
0.14459	0.435469	0.01497	0.532599	0.191504	0.217369
0.146922	0.406	0.006681	0.49329	0.171538	0.186812
0.149254	0.361383	0.015306	0.475026	0.161581	0.178355
0.151586	0.325326	0.018337	0.466197	0.151121	0.17973
0.153918	0.297985	0.019453	0.459452	0.116937	0.151379
0.15625	0.306113	0.017956	0.462727	0.133586	0.166402
0.158582	0.308896	0.01222	0.456941	0.138108	0.154074
0.160914	0.297062	0.008231	0.435256	0.126219	0.138916
0.163246	0.256326	0.009114	0.410935	0.115858	0.138233
0.165578	0.221726	0.010202	0.392665	0.106933	0.129357
0.16791	0.225577	0.007152	0.397726	0.111359	0.133161
0.170243	0.227158	0.00365	0.414006	0.110459	0.122186
0.172575	0.21394	0.01199	0.416076	0.101965	0.140204
0.174907	0.186746	0.011357	0.399127	0.093385	0.136485
0.177239	0.186152	0.001089	0.392338	0.074531	0.123005
0.179571	0.20504	-0.008997	0.390831	0.089054	0.109764
0.181903	0.217923	-0.001847	0.411561	0.101517	0.127359
0.184235	0.218124	-0.000190874	0.421099	0.095686	0.132548
0.186567	0.190462	-0.001779	0.414156	0.092811	0.136205
0.188899	0.165208	-0.005793	0.409171	0.076023	0.127159
0.191231	0.165849	0.00091123	0.421592	0.091115	0.115995
0.193563	0.174684	0.014237	0.432874	0.103504	0.125331
0.195896	0.176761	0.021774	0.443505	0.103955	0.123908
0.198228	0.178672	0.017894	0.451719	0.101314	0.122821
0.20056	0.185291	-0.00079658	0.459847	0.101539	0.123884
0.202892	0.180746	-0.008402	0.472504	0.08734	0.10894
0.205224	0.16345	-0.012988	0.47644	0.102152	0.125916
0.207556	0.155939	-0.014279	0.47193	0.101087	0.112698
0.209888	0.161658	-0.009428	0.46075	0.105194	0.135514
0.21222	0.171846	-0.00614	0.4336	0.098902	0.117293
0.214552	0.161943	-0.006199	0.383509	0.087639	0.095471
0.216884	0.143744	-0.004069	0.310658	0.077684	0.091087
0.219216	0.129791	-0.007001	0.215637	0.076821	0.10007
0.221549	0.108449	-0.011786	0.117232	0.053014	0.08343
0.223881	0.077828	-0.007893	0.04275	0.060506	0.078291
0.226213	0.053257	0.001995	0.009678	0.049386	0.058731
0.228545	0.035126	0.006485	0.008126	0.058415	0.06204
0.230877	0.043284	-0.004158	0.009612	0.034018	0.067489
0.233209	0.055053	-0.009808	0.008884	0.022803	0.057646
0.235541	0.069451	-0.005936	-0.009929	0.032994	0.039411
0.237873	0.061892	0.005461	-0.036548	0.048035	0.044776
0.240205	0.061698	0.00331	-0.040785	0.02547	0.04831
0.242537	0.051711	-0.001544	-0.016765	0.019511	0.04576
0.244869	0.047383	-0.013861	-0.007738	0.029809	0.034186
0.247201	0.032259	-0.01511	-0.021233	0.00715	0.035984
0.249534	0.01335	-0.007943	-0.018745	0.011241	0.034085
0.251866	0.022438	-0.004163	-0.006163	0.01238	0.024254
0.254198	0.029363	0.006777	-0.004436	0.000937998	0.027475
0.25653	0.029438	0.012854	-0.016351	0.00789	0.02977
0.258862	0.017572	0.00577	-0.023895	0.01523	0.02598
0.261194	0.007964	0.000128183	-0.018133	0.007259	0.029391
0.263526	0.014481	-0.000508529	-0.010428	0.007651	0.036726
0.265858	0.021911	-0.000571741	0.002294	0.007908	0.036687
0.26819	0.0063	4.0191e-05	0.014903	-0.00403	0.020417
0.270522	-0.004251	-0.002934	0.004184	-0.009705	0.016085
0.272854	-0.022631	-0.00541	-0.004957	0.013345	0.020487
0.275187	-0.020899	-0.011239	0.003349	0.011605	0.018804
0.277519	-0.01399	-0.018808	0.008977	0.012681	0.029293
0.279851	-0.018884	-0.013598	0.00207	-0.001147	0.012639
0.282183	-0.005797	-0.009903	0.005115	0.004174	0.017889
0.284515	0.00647	-0.007726	0.003183	0.002122	0.012355
0.286847	0.002921	-0.011067	-0.003732	-0.001523	0.013988
0.289179	-0.004814	-0.007407	-0.006871	-0.011191	0.016189
0.291511	-0.002393	0.000614739	-0.000121494	-0.007099	0.016569
0.293843	0.011759	0.000256637	0.010653	-0.000242103	0.016474
0.296175	0.015087	-0.007973	0.009608	0.005588	0.017288
0.298507	0.002232	-0.004811	0.004482	-0.005273	0.007157
0.30084	-0.006496	-0.000629716	0.002329	0.00637	0.016211
0.303172	-0.011507	-0.004787	0.001449	-0.004032	0.021737
0.305504	-0.011978	-0.009078	-0.004624	0.002062	0.012956
0.307836	-0.030056	-0.001044	-0.00643	-0.008145	0.009422
0.310168	-0.048117	0.009877	-0.002399	0.000560248	0.012746
0.3125	-0.043305	0.011516	0.00522	0.008049	0.010252
0.314832	-0.014076	0.008685	0.006689	0.002515	0.011412
0.317164	0.002324	0.003112	0.005063	0.00029678	0.009992
0.319496	-0.000839568	-0.000320874	0.006162	-0.009594	0.013789
0.321828	-0.002926	-0.002646	-0.002734	0.006908	0.012352
0.32416	0.003589	0.001259	-0.014334	0.01081	-0.001757
0.326493	0.005774	0.003767	-0.011722	-0.005566	0.006787
0.328825	0.000416409	-0.002622	0.007813	-0.012813	0.007281
0.331157	-0.004095	-0.003368	0.011553	0.001926	0.014365
0.333489	-0.004762	0.00025579	0.009899	-0.002618	0.012206
0.335821	-0.005075	-0.000243895	0.006488	0.002606	0.008902
0.338153	-0.006831	0.000881884	0.001529	-0.00522	0.008204
0.340485	-0.007837	0.002598	0.004115	0.00323	0.012107
0.342817	-0.007408	0.002288	0.010931	0.006426	0.016751
0.345149	-0.001211	0.00097457	0.006841	0.008474	0.010024
0.347481	0.007418	-0.00317	-0.000596997	0.004216	0.008006
0.349813	0.009802	-0.006151	-0.008169	-0.005549	0.003184
0.352146	0.011539	-0.007733	-0.003146	0.002542	0.012788
0.354478	0.006132	-0.001236	0.001092	-0.01017	0.014958
0.35681	-0.013519	0.008333	0.002504	-0.002282	0.005377
0.359142	-0.025145	0.011099	-0.001845	-0.002248	0.011536
0.361474	-0.024746	0.009822	-0.015141	0.005418	0.009173
0.363806	-0.018365	0.00759	-0.019726	0.006961	0.00898
0.366138	-0.011307	0.00646	-0.008733	-0.002024	0.008134
0.36847	-0.002325	0.005449	0.003596	0.001401	0.00796
0.370802	0.005688	0.004517	0.004323	0.015471	0.012595
0.373134	0.013318	0.003242	0.001838	0.008704	0.006798
